# Supplementary material for: Poly(A) tail dynamics, non-adenine incorporation and alternative polyadenylation shape the host transcriptome in COVID-19 pathogenesis
Source: Sci Rep. 2025 Oct 30;15:37986. doi: 10.1038/s41598-025-21969-5 (PMC12575734; doi:10.1038/s41598-025-21969-5)
Supplement: Supplementary file 1 — Supplementary Material 1 [file 41598_2025_21969_MOESM1_ESM.xlsx]

## Sheet: Table S1
Table S1. Differentially expressed genes using direct RNA
gene_id	external_gene_name	log2FoldChange	padj	Expression	covid1	covid2	covid3	covid4	covid5	covid6	control1	control2	control3	control4	control5	control6	control7	control8	control9	description
ENSG00000002549	LAP3	1.48109	0.00299291	Upregulated	35.9841	23.1704	7.46365	4.59332	29.6515	21.5842	8.18118	1.47727	4.13589	5.61108	6.51421	4.10176	9.47775	10.0738	11.1597	leucine aminopeptidase 3 [Source:HGNC Symbol;Acc:HGNC:18449]
ENSG00000004468	CD38	2.07035	0.0113329	Upregulated	5.43155	29.4896	1.57129	11.4833	2.54583	12.4109	0	0.738634	0	0	1.8612	2.05088	1.57963	1.43912	11.1597	CD38 molecule [Source:HGNC Symbol;Acc:HGNC:1667]
ENSG00000005381	MPO	2.78895	0.00413021	Upregulated	0.678944	2.1064	14.5345	2.29666	7.18824	24.8219	0	1.47727	2.06795	0.701385	0	0	3.15925	1.43912	0	myeloperoxidase [Source:HGNC Symbol;Acc:HGNC:7218]
ENSG00000008438	PGLYRP1	2.0635	0.00559087	Upregulated	6.78944	2.1064	20.034	4.59332	20.0672	49.6437	0	2.2159	2.06795	3.50692	4.65301	0	4.73888	1.43912	14.8796	peptidoglycan recognition protein 1 [Source:HGNC Symbol;Acc:HGNC:8904]
ENSG00000008441	NFIX	-1.00444	0.0440196	Downregulated	4.75261	4.21281	3.53541	2.29666	0.59902	2.69803	6.81765	3.69317	8.27179	5.61108	10.2366	7.17808	9.47775	7.1956	7.43982	nuclear factor I X [Source:HGNC Symbol;Acc:HGNC:7788]
ENSG00000008988	RPS20	-1.33313	4,78001817460423e-18	Downregulated	215.904	267.513	253.371	197.513	151.103	196.417	530.413	483.066	463.22	540.768	548.124	705.503	573.404	451.884	610.065	ribosomal protein S20 [Source:HGNC Symbol;Acc:HGNC:10405]
ENSG00000012223	LTF	3.26548	6,26497113915904e-05	Upregulated	12.8999	4.21281	109.598	32.1532	79.6697	150.55	0	3.69317	6.20384	3.50692	6.04891	4.10176	9.47775	1.43912	18.5996	lactotransferrin [Source:HGNC Symbol;Acc:HGNC:6720]
ENSG00000013306	SLC25A39	-1.1336	0.0118768	Downregulated	169.057	10.532	129.239	144.689	41.9314	188.862	188.167	447.612	239.882	171.839	328.967	248.156	322.244	531.036	230.634	solute carrier family 25 member 39 [Source:HGNC Symbol;Acc:HGNC:24279]
ENSG00000018280	SLC11A1	1.33811	0.000546037	Upregulated	8.82628	12.6384	28.2833	22.9666	27.7047	20.505	5.45412	3.69317	12.4077	7.01385	6.97951	7.17808	7.89813	11.513	7.43982	solute carrier family 11 member 1 [Source:HGNC Symbol;Acc:HGNC:10907]
ENSG00000030582	GRN	1.12637	0.00024932	Upregulated	61.105	96.8946	79.7432	133.206	115.461	124.109	31.3612	36.9317	14.4756	47.6942	78.1705	38.9667	28.4333	47.491	55.7987	granulin precursor [Source:HGNC Symbol;Acc:HGNC:4601]
ENSG00000068079	IFI35	1.24821	0.0214357	Upregulated	31.2314	27.3832	3.92824	4.59332	15.874	11.3317	5.45412	6.6477	2.06795	4.20831	9.77131	3.07632	1.57963	4.31736	7.43982	interferon induced protein 35 [Source:HGNC Symbol;Acc:HGNC:5399]
ENSG00000071082	RPL31	-1.10283	3,85187229733074e-10	Downregulated	315.709	391.791	406.18	303.159	183.3	306.496	681.765	675.111	539.734	695.072	785.427	780.36	687.137	626.018	822.1	ribosomal protein L31 [Source:HGNC Symbol;Acc:HGNC:10334]
ENSG00000083444	PLOD1	1.33356	0.0205894	Upregulated	6.1105	6.31921	5.49953	6.88997	5.09167	7.01488	0	1.47727	0	1.40277	3.7224	1.02544	4.73888	1.43912	0	procollagen-lysine,2-oxoglutarate 5-dioxygenase 1 [Source:HGNC Symbol;Acc:HGNC:9081]
ENSG00000088992	TESC	-1.60968	2,24615040621752e-05	Downregulated	14.9368	6.31921	16.1058	6.88997	9.43456	23.7427	44.9965	46.5339	14.4756	23.8471	38.6199	68.7045	60.0258	44.6127	78.1181	tescalcin [Source:HGNC Symbol;Acc:HGNC:26065]
ENSG00000089127	OAS1	2.50891	9,60175434525497e-05	Upregulated	33.2683	37.9153	3.53541	4.59332	16.7726	16.1882	0	1.47727	2.06795	4.90969	1.8612	2.05088	6.3185	2.87824	3.71991	2'-5'-oligoadenylate synthetase 1 [Source:HGNC Symbol;Acc:HGNC:8086]
ENSG00000100079	LGALS2	-1.79706	0.0018963	Downregulated	2.71578	0	3.92824	13.7799	1.04828	2.15842	6.81765	9.60224	16.5436	22.4443	16.7508	3.07632	17.3759	17.2694	11.1597	galectin 2 [Source:HGNC Symbol;Acc:HGNC:6562]
ENSG00000100225	FBXO7	-1.84521	3,89031889710757e-08	Downregulated	64.4997	12.6384	56.1738	36.7465	26.6564	74.4656	140.444	196.477	148.892	102.402	136.798	129.205	276.434	233.138	245.514	F-box protein 7 [Source:HGNC Symbol;Acc:HGNC:13586]
ENSG00000101307	SIRPB1	1.15615	0.00589643	Upregulated	8.82628	6.31921	15.7129	16.0766	27.2554	19.9654	5.45412	6.6477	12.4077	7.01385	6.04891	7.17808	6.3185	1.43912	7.43982	signal regulatory protein beta 1 [Source:HGNC Symbol;Acc:HGNC:15928]
ENSG00000101425	BPI	2.26235	0.00421292	Upregulated	1.35789	2.1064	10.9991	4.59332	6.73897	11.8713	0	0.738634	0	0	1.3959	2.05088	1.57963	1.43912	3.71991	bactericidal permeability increasing protein [Source:HGNC Symbol;Acc:HGNC:1095]
ENSG00000102524	TNFSF13B	1.12045	0.00704308	Upregulated	8.82628	16.8512	11.7847	6.88997	23.5115	19.9654	5.45412	6.6477	2.06795	9.118	5.58361	3.07632	7.89813	7.1956	7.43982	TNF superfamily member 13b [Source:HGNC Symbol;Acc:HGNC:11929]
ENSG00000104918	RETN	1.35366	0.0169807	Upregulated	3.39472	6.31921	26.3192	4.59332	15.1253	31.2971	4.09059	5.17043	6.20384	4.90969	7.44481	1.02544	4.73888	4.31736	3.71991	resistin [Source:HGNC Symbol;Acc:HGNC:20389]
ENSG00000105193	RPS16	-1.04473	1,0665339437747e-16	Downregulated	238.988	318.067	296.189	252.632	193.633	254.694	546.775	497.1	510.783	577.24	540.214	622.442	556.028	463.397	517.068	ribosomal protein S16 [Source:HGNC Symbol;Acc:HGNC:10396]
ENSG00000105205	CLC	-1.1781	0.0214428	Downregulated	2.71578	12.6384	5.89236	4.59332	4.19314	10.2525	8.18118	41.3635	2.06795	24.5485	17.6814	11.2798	7.89813	17.2694	37.1991	Charcot-Leyden crystal galectin [Source:HGNC Symbol;Acc:HGNC:2014]
ENSG00000105373	NOP53	-1.03034	0.0123575	Downregulated	20.3683	16.8512	18.0699	18.3733	41.9314	8.63369	77.7212	23.6363	41.3589	84.8676	26.0568	74.8571	55.2869	41.7345	29.7593	NOP53 ribosome biogenesis factor [Source:HGNC Symbol;Acc:HGNC:4333]
ENSG00000107262	BAG1	-1.95971	3,46420664062467e-08	Downregulated	31.2314	14.7448	43.2106	34.4499	22.7628	24.2823	72.2671	115.965	101.329	46.9928	96.3172	135.358	241.683	188.525	81.838	BAG cochaperone 1 [Source:HGNC Symbol;Acc:HGNC:937]
ENSG00000109475	RPL34	-1.2677	5,64823686749391e-16	Downregulated	262.073	305.428	360.612	243.446	181.353	235.808	668.13	576.134	659.675	683.85	586.744	737.291	762.959	549.744	617.505	ribosomal protein L34 [Source:HGNC Symbol;Acc:HGNC:10340]
ENSG00000111331	OAS3	2.13227	0.00595082	Upregulated	12.8999	23.1704	0.785647	6.88997	9.88383	7.01488	1.36353	0.738634	2.06795	3.50692	0.465301	0	0	4.31736	3.71991	2'-5'-oligoadenylate synthetase 3 [Source:HGNC Symbol;Acc:HGNC:8088]
ENSG00000111335	OAS2	1.65731	0.00145304	Upregulated	37.3419	90.5753	6.678	11.4833	19.6179	19.4258	9.54471	7.38634	6.20384	10.5208	6.51421	8.20352	6.3185	8.63472	7.43982	2'-5'-oligoadenylate synthetase 2 [Source:HGNC Symbol;Acc:HGNC:8087]
ENSG00000111796	KLRB1	-1.70033	0.00665517	Downregulated	14.2578	8.42561	16.8914	4.59332	6.13995	0.539606	53.1777	24.3749	70.3102	14.0277	13.0284	49.2211	48.9684	51.8083	0	killer cell lectin like receptor B1 [Source:HGNC Symbol;Acc:HGNC:6373]
ENSG00000112306	RPS12	-1.27864	2,73522733074104e-12	Downregulated	344.904	469.728	452.14	372.059	216.845	329.699	707.672	816.929	769.276	765.211	958.054	1008.01	941.457	1151.3	1022.98	ribosomal protein S12 [Source:HGNC Symbol;Acc:HGNC:10385]
ENSG00000113368	LMNB1	1.48324	0.000447565	Upregulated	11.5421	21.064	14.5345	4.59332	21.415	18.8862	1.36353	5.90907	8.27179	7.01385	3.7224	8.20352	3.15925	1.43912	7.43982	lamin B1 [Source:HGNC Symbol;Acc:HGNC:6637]
ENSG00000113749	HRH2	1.13197	0.0114899	Upregulated	5.43155	6.31921	13.356	9.18663	15.275	16.7278	5.45412	7.38634	2.06795	4.20831	4.65301	5.1272	1.57963	4.31736	3.71991	histamine receptor H2 [Source:HGNC Symbol;Acc:HGNC:5183]
ENSG00000114942	EEF1B2	-1.09857	6,09755052431466e-08	Downregulated	23.7631	29.4896	45.9604	36.7465	31.149	41.5497	70.9035	89.3747	64.1063	91.18	91.1989	84.0861	60.0258	61.8822	81.838	eukaryotic translation elongation factor 1 beta 2 [Source:HGNC Symbol;Acc:HGNC:3208]
ENSG00000115415	STAT1	1.35178	0.00340164	Upregulated	84.868	90.5753	16.1058	16.0766	70.2351	25.9011	10.9082	25.1135	8.27179	21.0415	20.9385	12.3053	22.1148	18.7086	7.43982	signal transducer and activator of transcription 1 [Source:HGNC Symbol;Acc:HGNC:11362]
ENSG00000117228	GBP1	2.12675	7,94676307902317e-05	Upregulated	54.9945	29.4896	7.07083	6.88997	32.1973	16.7278	4.09059	8.8636	6.20384	5.61108	5.11831	3.07632	4.73888	1.43912	3.71991	guanylate binding protein 1 [Source:HGNC Symbol;Acc:HGNC:4182]
ENSG00000118113	MMP8	4.51487	0.000243977	Upregulated	0.678944	0	10.2134	6.88997	7.33799	20.505	0	0	0	0	0.465301	1.02544	0	0	0	matrix metallopeptidase 8 [Source:HGNC Symbol;Acc:HGNC:7175]
ENSG00000118181	RPS25	-1.56056	4,25954314530874e-05	Downregulated	12.221	23.1704	8.2493	16.0766	25.9076	10.7921	65.4494	28.0681	31.0192	90.4786	28.8486	71.7808	56.8665	53.2475	33.4792	ribosomal protein S25 [Source:HGNC Symbol;Acc:HGNC:10413]
ENSG00000119636	BBOF1	-1.36084	0.0328274	Downregulated	1.35789	0	2.74977	2.29666	0.59902	1.61882	1.36353	6.6477	6.20384	0.701385	4.65301	7.17808	7.89813	10.0738	3.71991	basal body orientation factor 1 [Source:HGNC Symbol;Acc:HGNC:19855]
ENSG00000119917	IFIT3	3.04753	2,48141811064846e-05	Upregulated	53.6366	58.9793	4.71388	2.29666	30.4003	26.9803	0	4.4318	2.06795	6.31246	4.1877	0	3.15925	1.43912	3.71991	interferon induced protein with tetratricopeptide repeats 3 [Source:HGNC Symbol;Acc:HGNC:5411]
ENSG00000119922	IFIT2	1.65764	0.000129063	Upregulated	33.9472	31.5961	8.2493	11.4833	39.6851	25.3615	5.45412	11.8181	4.13589	7.01385	7.44481	7.17808	7.89813	4.31736	7.43982	interferon induced protein with tetratricopeptide repeats 2 [Source:HGNC Symbol;Acc:HGNC:5409]
ENSG00000121316	PLBD1	1.12055	0.00270943	Upregulated	14.2578	14.7448	55.3881	52.8231	46.2743	52.3418	12.2718	11.8181	10.3397	21.0415	13.0284	20.5088	22.1148	20.1477	14.8796	phospholipase B domain containing 1 [Source:HGNC Symbol;Acc:HGNC:26215]
ENSG00000121858	TNFSF10	1.09469	0.00282971	Upregulated	40.0577	35.8089	16.4986	22.9666	44.3275	27.5199	6.81765	17.7272	18.6115	9.81939	19.0773	13.3307	7.89813	4.31736	22.3195	TNF superfamily member 10 [Source:HGNC Symbol;Acc:HGNC:11925]
ENSG00000123609	NMI	1.12654	0.00062425	Upregulated	19.6894	27.3832	14.9273	11.4833	26.8061	16.7278	6.81765	9.60224	10.3397	9.81939	8.84071	5.1272	7.89813	5.75648	11.1597	N-myc and STAT interactor [Source:HGNC Symbol;Acc:HGNC:7854]
ENSG00000123610	TNFAIP6	1.95555	0.00339321	Upregulated	14.2578	2.1064	3.92824	2.29666	18.8691	11.8713	1.36353	2.2159	4.13589	1.40277	1.8612	1.02544	4.73888	1.43912	0	TNF alpha induced protein 6 [Source:HGNC Symbol;Acc:HGNC:11898]
ENSG00000125037	EMC3	-1.06706	0.000446825	Downregulated	15.6157	10.532	23.5694	9.18663	11.6809	21.0446	31.3612	45.0566	45.4948	21.7429	31.1751	31.7886	39.4906	57.5648	29.7593	ER membrane protein complex subunit 3 [Source:HGNC Symbol;Acc:HGNC:23999]
ENSG00000125691	RPL23	-1.04857	5,42266618627472e-13	Downregulated	226.088	297.003	318.973	289.379	185.097	242.823	530.413	484.544	521.123	551.99	536.491	641.925	635.009	456.201	535.667	ribosomal protein L23 [Source:HGNC Symbol;Acc:HGNC:10316]
ENSG00000127152	BCL11B	-1.25082	0.0265448	Downregulated	2.71578	0	1.96412	0	1.19804	1.61882	6.81765	2.95453	6.20384	4.20831	3.2571	8.20352	4.73888	4.31736	3.71991	BCL11 transcription factor B [Source:HGNC Symbol;Acc:HGNC:13222]
ENSG00000128383	APOBEC3A	1.5707	0.00323862	Upregulated	11.5421	48.4473	11.3919	22.9666	35.7914	11.8713	0	8.8636	2.06795	7.01385	10.2366	4.10176	6.3185	2.87824	18.5996	apolipoprotein B mRNA editing enzyme catalytic subunit 3A [Source:HGNC Symbol;Acc:HGNC:17343]
ENSG00000132274	TRIM22	1.12068	0.00803413	Upregulated	40.0577	44.2345	9.42777	9.18663	34.1441	17.807	8.18118	12.5568	6.20384	9.81939	13.0284	12.3053	6.3185	7.1956	14.8796	tripartite motif containing 22 [Source:HGNC Symbol;Acc:HGNC:16379]
ENSG00000132465	JCHAIN	1.92476	0.00840045	Upregulated	7.46839	210.64	42.0321	174.546	20.9657	154.867	20.4529	15.5113	68.2422	7.01385	13.959	13.3307	17.3759	8.63472	14.8796	joining chain of multimeric IgA and IgM [Source:HGNC Symbol;Acc:HGNC:5713]
ENSG00000133106	EPSTI1	2.46303	3,43899678738397e-05	Upregulated	32.5893	21.064	4.71388	2.29666	22.613	22.1238	2.72706	1.47727	4.13589	4.20831	3.7224	1.02544	3.15925	1.43912	3.71991	epithelial stromal interaction 1 [Source:HGNC Symbol;Acc:HGNC:16465]
ENSG00000133112	TPT1	-1.0939	0.00251285	Downregulated	289.23	155.874	379.861	188.326	198.425	147.852	563.138	410.68	798.227	340.873	242.887	850.09	696.615	777.125	215.755	tumor protein, translationally-controlled 1 [Source:HGNC Symbol;Acc:HGNC:12022]
ENSG00000134321	RSAD2	2.9815	0.000369389	Upregulated	23.0841	42.1281	1.57129	0	14.077	11.3317	2.72706	0.738634	2.06795	0	1.3959	2.05088	3.15925	1.43912	0	radical S-adenosyl methionine domain containing 2 [Source:HGNC Symbol;Acc:HGNC:30908]
ENSG00000134326	CMPK2	2.0675	0.010359	Upregulated	14.2578	10.532	0.392824	2.29666	11.3814	5.39606	1.36353	0.738634	2.06795	2.10415	0.465301	0	1.57963	1.43912	3.71991	cytidine/uridine monophosphate kinase 2 [Source:HGNC Symbol;Acc:HGNC:27015]
ENSG00000135114	OASL	2.24821	0.000232969	Upregulated	25.1209	16.8512	5.89236	2.29666	11.9804	9.71291	0	2.2159	2.06795	3.50692	3.2571	2.05088	1.57963	0	3.71991	2'-5'-oligoadenylate synthetase like [Source:HGNC Symbol;Acc:HGNC:8090]
ENSG00000135334	AKIRIN2	1.00916	0.00856417	Upregulated	12.8999	6.31921	10.9991	16.0766	12.5794	19.9654	5.45412	7.38634	6.20384	7.01385	5.11831	4.10176	11.0574	2.87824	0	akirin 2 [Source:HGNC Symbol;Acc:HGNC:21407]
ENSG00000135636	DYSF	1.32035	0.0183091	Upregulated	4.07367	10.532	16.8914	4.59332	29.6515	17.2674	4.09059	6.6477	0	4.20831	5.11831	1.02544	6.3185	2.87824	14.8796	dysferlin [Source:HGNC Symbol;Acc:HGNC:3097]
ENSG00000136732	GYPC	-1.22883	0.00271865	Downregulated	171.773	56.8729	283.226	261.819	82.0657	244.981	264.525	534.771	632.792	208.311	393.179	402.998	676.08	981.48	345.952	glycophorin C (Gerbich blood group) [Source:HGNC Symbol;Acc:HGNC:4704]
ENSG00000136942	RPL35	-1.15833	0.0210808	Downregulated	22.4052	23.1704	15.3201	6.88997	46.1245	16.1882	94.0835	15.5113	51.6987	117.131	19.0773	84.0861	88.459	74.8343	14.8796	ribosomal protein L35 [Source:HGNC Symbol;Acc:HGNC:10344]
ENSG00000137959	IFI44L	3.58622	0.000235589	Upregulated	20.3683	37.9153	0.785647	2.29666	4.94191	7.01488	1.36353	0.738634	2.06795	0.701385	0.465301	0	0	1.43912	0	interferon induced protein 44 like [Source:HGNC Symbol;Acc:HGNC:17817]
ENSG00000137965	IFI44	2.29192	6,40262034843013e-05	Upregulated	14.9368	23.1704	3.92824	6.88997	12.1302	10.7921	1.36353	1.47727	2.06795	1.40277	1.8612	2.05088	4.73888	1.43912	3.71991	interferon induced protein 44 [Source:HGNC Symbol;Acc:HGNC:16938]
ENSG00000137970	RPL7P9	-1.05251	0.00190097	Downregulated	197.573	149.555	262.406	137.799	141.069	97.6687	368.153	251.135	543.87	293.179	174.022	602.959	586.041	401.515	185.996	ribosomal protein L7 pseudogene 9 [Source:HGNC Symbol;Acc:HGNC:37028]
ENSG00000138496	PARP9	1.41101	0.00603975	Upregulated	19.0104	31.5961	3.92824	4.59332	16.7726	14.0298	2.72706	5.17043	6.20384	3.50692	2.7918	6.15264	6.3185	7.1956	0	poly(ADP-ribose) polymerase family member 9 [Source:HGNC Symbol;Acc:HGNC:24118]
ENSG00000139187	KLRG1	-1.28028	0.0297622	Downregulated	4.07367	0	0.785647	0	2.69559	1.07921	4.09059	6.6477	6.20384	2.80554	8.37541	4.10176	11.0574	5.75648	3.71991	killer cell lectin like receptor G1 [Source:HGNC Symbol;Acc:HGNC:6380]
ENSG00000142089	IFITM3	3.06454	5,20795422655769e-09	Upregulated	228.804	233.811	30.2474	32.1532	219.391	172.134	27.2706	10.3409	4.13589	14.0277	26.5221	7.17808	7.89813	17.2694	37.1991	interferon induced transmembrane protein 3 [Source:HGNC Symbol;Acc:HGNC:5414]
ENSG00000143546	S100A8	1.35284	7,42865974810844e-05	Upregulated	984.469	952.094	2967	1961.35	2945.68	3352.03	409.059	720.906	680.354	774.329	829.166	505.542	1104.16	732.512	1339.17	S100 calcium binding protein A8 [Source:HGNC Symbol;Acc:HGNC:10498]
ENSG00000143947	RPS27A	-1.48074	1,21038115696753e-05	Downregulated	59.7471	71.6177	48.3173	43.6365	60.2015	43.1685	184.077	84.2042	188.183	229.353	73.5175	267.64	199.033	191.403	55.7987	ribosomal protein S27a [Source:HGNC Symbol;Acc:HGNC:10417]
ENSG00000144713	RPL32	-1.00137	7,46488775878321e-11	Downregulated	384.961	425.493	434.856	362.872	233.169	293.006	741.76	664.032	734.121	796.072	719.82	826.505	740.844	592.918	703.063	ribosomal protein L32 [Source:HGNC Symbol;Acc:HGNC:10336]
ENSG00000145365	TIFA	1.23332	0.0455944	Upregulated	6.1105	2.1064	3.53541	6.88997	4.94191	3.23764	1.36353	1.47727	2.06795	0.701385	1.8612	2.05088	1.57963	0	0	TRAF interacting protein with forkhead associated domain [Source:HGNC Symbol;Acc:HGNC:19075]
ENSG00000145592	RPL37	-1.10527	1,30951488025767e-09	Downregulated	314.351	427.6	364.933	300.862	180.904	256.313	636.768	596.816	552.142	761.704	727.265	744.469	729.787	574.209	770.021	ribosomal protein L37 [Source:HGNC Symbol;Acc:HGNC:10347]
ENSG00000146094	DOK3	1.00056	0.0205894	Upregulated	5.43155	10.532	14.5345	13.7799	18.8691	23.7427	6.81765	9.60224	6.20384	6.31246	5.11831	1.02544	6.3185	8.63472	7.43982	docking protein 3 [Source:HGNC Symbol;Acc:HGNC:24583]
ENSG00000146677	RPL32P18	-1.1761	0.0129158	Downregulated	11.5421	16.8512	17.6771	4.59332	27.7047	6.47527	57.2682	12.5568	43.4269	79.2565	18.612	53.3229	33.1721	47.491	14.8796	ribosomal protein L32 pseudogene 18 [Source:HGNC Symbol;Acc:HGNC:36301]
ENSG00000148346	LCN2	2.28278	0.00145304	Upregulated	6.1105	0	46.746	11.4833	31.7481	89.035	2.72706	5.90907	2.06795	4.90969	6.04891	3.07632	14.2166	2.87824	3.71991	lipocalin 2 [Source:HGNC Symbol;Acc:HGNC:6526]
ENSG00000148926	ADM	1.39854	0.00963569	Upregulated	10.1842	0	12.5704	6.88997	14.9755	7.01488	1.36353	2.95453	2.06795	2.80554	3.7224	1.02544	3.15925	4.31736	7.43982	adrenomedullin [Source:HGNC Symbol;Acc:HGNC:259]
ENSG00000149131	SERPING1	2.47514	0.00145849	Upregulated	29.1946	14.7448	2.35694	0	10.9321	7.55448	1.36353	2.2159	2.06795	2.10415	1.8612	0	1.57963	1.43912	0	serpin family G member 1 [Source:HGNC Symbol;Acc:HGNC:1228]
ENSG00000150337	FCGR1A	2.2592	0.00243299	Upregulated	14.9368	2.1064	5.49953	4.59332	33.5451	4.31685	0	1.47727	2.06795	2.10415	2.7918	1.02544	3.15925	1.43912	3.71991	Fc gamma receptor Ia [Source:HGNC Symbol;Acc:HGNC:3613]
ENSG00000151726	ACSL1	1.18354	0.00583764	Upregulated	27.8367	10.532	42.8178	27.5599	84.1623	72.3072	10.9082	16.9886	24.8154	25.9512	24.6609	11.2798	15.7963	8.63472	14.8796	acyl-CoA synthetase long chain family member 1 [Source:HGNC Symbol;Acc:HGNC:3569]
ENSG00000156508	EEF1A1	-1.03579	6,70451690823582e-15	Downregulated	765.849	966.839	1217.36	1095.51	983.591	856.894	2211.65	1923.4	1633.68	2152.55	2363.73	2421.06	2010.86	1827.68	1848.8	eukaryotic translation elongation factor 1 alpha 1 [Source:HGNC Symbol;Acc:HGNC:3189]
ENSG00000157551	KCNJ15	1.57856	0.00147921	Upregulated	11.5421	2.1064	17.6771	13.7799	32.6466	18.3466	1.36353	5.90907	6.20384	7.71523	4.1877	2.05088	6.3185	4.31736	7.43982	potassium inwardly rectifying channel subfamily J member 15 [Source:HGNC Symbol;Acc:HGNC:6261]
ENSG00000157601	MX1	2.88205	3,31604335819748e-05	Upregulated	54.9945	71.6177	7.07083	4.59332	25.1588	16.7278	2.72706	6.6477	6.20384	6.31246	0.930601	4.10176	0	1.43912	0	MX dynamin like GTPase 1 [Source:HGNC Symbol;Acc:HGNC:7532]
ENSG00000158825	CDA	1.01118	0.049337	Upregulated	8.14733	4.21281	22.391	16.0766	19.0189	51.2626	4.09059	9.60224	2.06795	16.8332	10.2366	4.10176	7.89813	5.75648	7.43982	cytidine deaminase [Source:HGNC Symbol;Acc:HGNC:1712]
ENSG00000159339	PADI4	1.31728	0.00595082	Upregulated	4.07367	6.31921	10.2134	16.0766	8.83554	14.0298	6.81765	2.95453	2.06795	2.10415	3.2571	2.05088	3.15925	4.31736	3.71991	peptidyl arginine deiminase 4 [Source:HGNC Symbol;Acc:HGNC:18368]
ENSG00000160932	LY6E	2.00574	3,06590075915948e-05	Upregulated	85.547	128.491	14.1417	16.0766	61.1	47.4853	12.2718	14.7727	10.3397	13.3263	17.2161	5.1272	7.89813	11.513	26.0394	lymphocyte antigen 6 family member E [Source:HGNC Symbol;Acc:HGNC:6727]
ENSG00000162366	PDZK1IP1	-1.98131	1,78239200844655e-06	Downregulated	4.75261	0	13.7488	20.6699	4.04338	6.47527	28.6341	36.193	35.1551	14.0277	47.926	30.7632	45.8091	35.978	29.7593	PDZK1 interacting protein 1 [Source:HGNC Symbol;Acc:HGNC:16887]
ENSG00000162551	ALPL	1.56687	0.00868225	Upregulated	8.82628	0	28.6761	6.88997	43.5787	24.2823	2.72706	9.60224	2.06795	6.31246	6.51421	4.10176	4.73888	5.75648	3.71991	alkaline phosphatase, biomineralization associated [Source:HGNC Symbol;Acc:HGNC:438]
ENSG00000163220	S100A9	1.47398	2,88850710939755e-07	Upregulated	2376.31	1392.33	4676.57	3022.4	4693.47	4776.59	763.577	1155.22	1013.29	1258.28	1389.85	867.522	1290.55	981.48	1938.07	S100 calcium binding protein A9 [Source:HGNC Symbol;Acc:HGNC:10499]
ENSG00000163221	S100A12	1.59505	0.000345189	Upregulated	46.8472	65.2985	199.554	142.393	220.14	222.857	27.2706	32.4999	20.6795	44.1872	58.6279	15.3816	56.8665	35.978	111.597	S100 calcium binding protein A12 [Source:HGNC Symbol;Acc:HGNC:10489]
ENSG00000164587	RPS14	-1.03212	4,44410731293211e-10	Downregulated	259.357	320.173	292.654	250.336	160.687	248.219	459.51	525.907	440.473	585.656	590.932	587.577	541.812	424.541	632.385	ribosomal protein S14 [Source:HGNC Symbol;Acc:HGNC:10387]
ENSG00000165949	IFI27	7.77864	1,71477608087449e-07	Upregulated	343.546	179.044	1.17847	22.9666	1.94681	83.6389	0	0.738634	0	0	0.465301	0	1.57963	0	0	interferon alpha inducible protein 27 [Source:HGNC Symbol;Acc:HGNC:5397]
ENSG00000166428	PLD4	-1.38103	0.0183091	Downregulated	2.03683	2.1064	1.57129	2.29666	0.59902	2.69803	9.54471	5.90907	2.06795	4.90969	8.37541	4.10176	4.73888	5.75648	0	phospholipase D family member 4 [Source:HGNC Symbol;Acc:HGNC:23792]
ENSG00000168785	TSPAN5	-1.00883	0.0369081	Downregulated	6.78944	0	1.17847	2.29666	1.79706	8.09409	9.54471	9.60224	12.4077	6.31246	10.2366	7.17808	7.89813	8.63472	14.8796	tetraspanin 5 [Source:HGNC Symbol;Acc:HGNC:17753]
ENSG00000169253	RPL36P14	-1.57843	0.00579069	Downregulated	6.78944	4.21281	4.71388	0	7.48775	2.15842	13.6353	7.38634	24.8154	18.9374	5.11831	34.865	26.8536	23.0259	0	ribosomal protein L36 pseudogene 14 [Source:HGNC Symbol;Acc:HGNC:35734]
ENSG00000169385	RNASE2	2.18876	0.000127679	Upregulated	10.1842	31.5961	17.2842	22.9666	15.4248	62.0547	4.09059	5.17043	0	7.71523	9.77131	0	6.3185	4.31736	3.71991	ribonuclease A family member 2 [Source:HGNC Symbol;Acc:HGNC:10045]
ENSG00000170476	MZB1	3.20367	0.000155233	Upregulated	2.03683	56.8729	11.3919	29.8566	1.34779	89.035	5.45412	3.69317	6.20384	1.40277	1.3959	2.05088	0	1.43912	3.71991	marginal zone B and B1 cell specific protein [Source:HGNC Symbol;Acc:HGNC:30125]
ENSG00000171236	LRG1	1.08894	0.033892	Upregulated	7.46839	2.1064	25.1407	4.59332	20.2169	19.4258	2.72706	10.3409	2.06795	5.61108	4.65301	4.10176	6.3185	4.31736	7.43982	leucine rich alpha-2-glycoprotein 1 [Source:HGNC Symbol;Acc:HGNC:29480]
ENSG00000171858	RPS21	-1.16341	2,17427764284718e-10	Downregulated	91.6575	105.32	123.739	87.273	62.1483	104.684	220.892	167.67	198.523	230.756	205.663	269.691	257.479	185.647	252.954	ribosomal protein S21 [Source:HGNC Symbol;Acc:HGNC:10409]
ENSG00000172809	RPL38	-1.10527	8,04420798407918e-09	Downregulated	356.446	419.174	370.433	303.159	177.01	236.887	631.314	578.35	696.898	714.01	626.76	853.166	780.335	718.121	576.586	ribosomal protein L38 [Source:HGNC Symbol;Acc:HGNC:10349]
ENSG00000177409	SAMD9L	1.11801	0.0368319	Upregulated	12.221	18.9576	3.14259	2.29666	9.13505	7.01488	1.36353	3.69317	4.13589	3.50692	3.7224	4.10176	1.57963	0	3.71991	sterile alpha motif domain containing 9 like [Source:HGNC Symbol;Acc:HGNC:1349]
ENSG00000177600	RPLP2	-1.07271	8,66831845149686e-10	Downregulated	661.971	768.837	755.007	457.035	404.788	519.641	1246.27	1304.43	1069.13	1538.84	1280.97	1559.69	1363.22	1167.13	1030.42	ribosomal protein lateral stalk subunit P2 [Source:HGNC Symbol;Acc:HGNC:10377]
ENSG00000180211		-1.05558	0.0393182	Downregulated	7.46839	4.21281	7.07083	2.29666	11.8306	1.61882	17.7259	8.12497	26.8833	22.4443	5.11831	29.7378	18.9555	20.1477	3.71991	pseudogene similar to part of ribosomal protein L23 RPL23
ENSG00000180628	PCGF5	-1.12947	0.00300423	Downregulated	16.2947	10.532	11.3919	20.6699	10.7824	9.71291	20.4529	33.9771	26.8833	21.7429	68.8645	14.3562	22.1148	31.6607	40.919	polycomb group ring finger 5 [Source:HGNC Symbol;Acc:HGNC:28264]
ENSG00000180822	PSMG4	-1.76551	0.00861411	Downregulated	0.678944	0	0	2.29666	1.19804	2.15842	4.09059	5.90907	4.13589	2.10415	5.11831	7.17808	1.57963	4.31736	7.43982	proteasome assembly chaperone 4 [Source:HGNC Symbol;Acc:HGNC:21108]
ENSG00000181381	DDX60L	1.5323	0.002439	Upregulated	6.1105	18.9576	8.2493	9.18663	15.874	9.1733	1.36353	2.2159	8.27179	3.50692	3.2571	1.02544	1.57963	2.87824	11.1597	DExD/H-box 60 like [Source:HGNC Symbol;Acc:HGNC:26429]
ENSG00000181524	RPL24P4	-1.41742	0.043098	Downregulated	2.03683	0	1.17847	0	3.44436	1.61882	13.6353	0.738634	8.27179	13.3263	1.3959	9.22896	9.47775	4.31736	3.71991	RPL24 pseudogene 4 [Source:HGNC Symbol;Acc:HGNC:21371]
ENSG00000182568	SATB1	-1.04258	0.0279629	Downregulated	8.14733	0	9.03495	2.29666	1.79706	3.23764	5.45412	13.2954	12.4077	14.7291	9.77131	15.3816	14.2166	10.0738	7.43982	SATB homeobox 1 [Source:HGNC Symbol;Acc:HGNC:10541]
ENSG00000182899	RPL35A	-1.11792	3,88717322357505e-10	Downregulated	234.915	269.62	227.838	183.733	124.147	207.748	437.693	435.794	345.347	473.435	514.622	448.117	456.512	434.614	617.505	ribosomal protein L35a [Source:HGNC Symbol;Acc:HGNC:10345]
ENSG00000183486	MX2	1.2611	0.001384	Upregulated	19.6894	42.1281	11.7847	11.4833	21.2652	23.7427	4.09059	11.8181	2.06795	9.81939	9.77131	6.15264	4.73888	7.1956	11.1597	MX dynamin like GTPase 2 [Source:HGNC Symbol;Acc:HGNC:7533]
ENSG00000185339	TCN2	1.63655	0.0478395	Upregulated	5.43155	6.31921	1.96412	13.7799	3.44436	2.15842	0	1.47727	0	1.40277	2.7918	0	0	0	0	transcobalamin 2 [Source:HGNC Symbol;Acc:HGNC:11653]
ENSG00000185507	IRF7	1.83675	0.0108228	Upregulated	20.3683	27.3832	1.57129	4.59332	9.43456	3.77724	0	0.738634	4.13589	2.10415	2.3265	4.10176	1.57963	4.31736	0	interferon regulatory factor 7 [Source:HGNC Symbol;Acc:HGNC:6122]
ENSG00000185834	RPL12P4	-1.35193	0.0362451	Downregulated	3.39472	0	2.74977	0	5.54093	0.539606	6.81765	5.90907	10.3397	13.3263	2.7918	19.4834	12.637	10.0738	0	ribosomal protein L12 pseudogene 4 [Source:HGNC Symbol;Acc:HGNC:16587]
ENSG00000187608	ISG15	2.41455	6,46121795839919e-05	Upregulated	207.078	307.535	21.6053	9.18663	49.7187	50.1834	13.6353	14.7727	31.0192	21.0415	15.3549	10.2544	18.9555	20.1477	7.43982	ISG15 ubiquitin like modifier [Source:HGNC Symbol;Acc:HGNC:4053]
ENSG00000187837	H1-2	1.18575	0.0472921	Upregulated	33.9472	16.8512	3.92824	11.4833	5.54093	12.4109	1.36353	5.17043	2.06795	11.9235	3.2571	1.02544	6.3185	4.31736	0	H1.2 linker histone, cluster member [Source:HGNC Symbol;Acc:HGNC:4716]
ENSG00000188313	PLSCR1	1.04572	0.0118768	Upregulated	14.9368	23.1704	7.46365	6.88997	22.3135	14.5694	2.72706	2.95453	8.27179	6.31246	6.04891	8.20352	7.89813	8.63472	7.43982	phospholipid scramblase 1 [Source:HGNC Symbol;Acc:HGNC:9092]
ENSG00000196189	SEMA4A	1.14358	0.0141896	Upregulated	7.46839	8.42561	9.03495	4.59332	16.0238	13.4901	4.09059	2.95453	2.06795	3.50692	6.51421	3.07632	4.73888	5.75648	0	semaphorin 4A [Source:HGNC Symbol;Acc:HGNC:10729]
ENSG00000196683	TOMM7	-1.12369	2,6661295884353e-07	Downregulated	80.1154	71.6177	104.884	52.8231	56.9069	53.9606	158.169	178.011	165.436	155.006	146.57	239.953	161.122	130.96	100.438	translocase of outer mitochondrial membrane 7 [Source:HGNC Symbol;Acc:HGNC:21648]
ENSG00000197756	RPL37A	-1.11291	1,74263091384147e-11	Downregulated	363.235	562.41	459.211	378.949	235.714	351.283	790.847	789.599	866.47	845.169	862.202	960.837	939.877	826.055	885.339	ribosomal protein L37a [Source:HGNC Symbol;Acc:HGNC:10348]
ENSG00000198755	RPL10A	-1.00578	1,98549921685125e-09	Downregulated	163.626	204.321	200.34	140.096	119.804	168.897	349.064	299.885	279.173	397.685	383.408	413.252	320.664	254.724	371.991	ribosomal protein L10a [Source:HGNC Symbol;Acc:HGNC:10299]
ENSG00000198833	UBE2J1	1.29615	0.000345189	Upregulated	16.2947	35.8089	22.391	34.4499	20.6662	41.01	16.3624	5.90907	10.3397	15.4305	11.1672	5.1272	12.637	7.1956	3.71991	ubiquitin conjugating enzyme E2 J1 [Source:HGNC Symbol;Acc:HGNC:17598]
ENSG00000198848	CES1	1.82894	0.0123293	Upregulated	2.03683	4.21281	10.9991	2.29666	10.9321	12.9505	0	1.47727	2.06795	0.701385	3.7224	3.07632	1.57963	0	0	carboxylesterase 1 [Source:HGNC Symbol;Acc:HGNC:1863]
ENSG00000198892	SHISA4	-2.65351	0.0118108	Downregulated	1.35789	0	0.392824	0	0.29951	0	1.36353	3.69317	0	0.701385	1.3959	2.05088	3.15925	12.9521	18.5996	shisa family member 4 [Source:HGNC Symbol;Acc:HGNC:27139]
ENSG00000198918	RPL39	-1.17312	1,4801531326654e-14	Downregulated	64.4997	71.6177	68.3513	55.1198	51.6655	60.4359	140.444	111.534	175.775	138.874	141.917	166.121	142.166	151.108	96.7177	ribosomal protein L39 [Source:HGNC Symbol;Acc:HGNC:10350]
ENSG00000204160	ZDHHC18	1.06481	0.0018963	Upregulated	21.0473	10.532	23.5694	34.4499	31.8978	35.614	8.18118	14.7727	8.27179	10.5208	14.4243	18.4579	3.15925	10.0738	11.1597	zinc finger DHHC-type palmitoyltransferase 18 [Source:HGNC Symbol;Acc:HGNC:20712]
ENSG00000211592	IGKC	2.31615	2,40403187561902e-07	Upregulated	67.2155	545.558	141.809	310.049	70.2351	292.466	49.0871	43.5794	76.514	31.5623	42.8076	62.5518	22.1148	31.6607	26.0394	immunoglobulin kappa constant [Source:HGNC Symbol;Acc:HGNC:5716]
ENSG00000211637	IGLV4-69	3.45041	0.00145304	Upregulated	2.71578	8.42561	1.17847	52.8231	0.748775	16.1882	0	0.738634	0	1.40277	1.8612	0	0	0	3.71991	immunoglobulin lambda variable 4-69 [Source:HGNC Symbol;Acc:HGNC:5921]
ENSG00000211640	IGLV6-57	3.7272	0.00745177	Upregulated	0	21.064	1.17847	6.88997	0.89853	21.5842	0	0.738634	0	0	1.3959	0	0	0	0	immunoglobulin lambda variable 6-57 [Source:HGNC Symbol;Acc:HGNC:5927]
ENSG00000211677	IGLC2	2.6099	5,73832621523592e-06	Upregulated	31.2314	164.299	40.4608	225.072	28.1539	222.857	19.0894	34.7158	35.1551	12.6249	12.5631	9.22896	3.15925	15.8303	7.43982	immunoglobulin lambda constant 2 [Source:HGNC Symbol;Acc:HGNC:5856]
ENSG00000211679	IGLC3	3.48523	1,56664372146586e-09	Upregulated	33.2683	113.746	34.5685	172.249	11.6809	193.719	5.45412	7.38634	14.4756	7.71523	3.7224	10.2544	1.57963	7.1956	11.1597	immunoglobulin lambda constant 3 (Kern-Oz+ marker) [Source:HGNC Symbol;Acc:HGNC:5857]
ENSG00000211895	IGHA1	2.37937	0.00599044	Upregulated	3.39472	459.196	31.0331	195.216	30.2505	145.154	8.18118	16.2499	49.6307	7.01385	26.9874	9.22896	11.0574	5.75648	44.6389	immunoglobulin heavy constant alpha 1 [Source:HGNC Symbol;Acc:HGNC:5478]
ENSG00000211896	IGHG1	2.03953	0.00584459	Upregulated	2.71578	21.064	7.07083	11.4833	4.79216	42.0893	1.36353	4.4318	10.3397	0.701385	1.3959	1.02544	1.57963	4.31736	0	immunoglobulin heavy constant gamma 1 (G1m marker) [Source:HGNC Symbol;Acc:HGNC:5525]
ENSG00000211899	IGHM	1.98806	0.000187627	Upregulated	8.82628	172.725	75.0293	130.91	34.7432	257.392	38.1788	31.0226	28.9513	29.4582	19.0773	20.5088	14.2166	21.5868	14.8796	immunoglobulin heavy constant mu [Source:HGNC Symbol;Acc:HGNC:5541]
ENSG00000212664	RPL17P39	-1.0983	0.00923581	Downregulated	21.0473	14.7448	34.5685	22.9666	15.7243	8.09409	49.0871	32.4999	57.9025	53.3052	21.8691	91.2642	64.7646	60.4431	7.43982	ribosomal protein L17 pseudogene 39 [Source:HGNC Symbol;Acc:HGNC:36427]
ENSG00000213178	RPL22P1	-1.37189	0.000129063	Downregulated	17.6526	18.9576	21.6053	16.0766	19.6179	10.7921	50.4506	27.3294	64.1063	59.6177	17.2161	78.9589	74.2424	46.0519	33.4792	ribosomal protein L22 pseudogene 1 [Source:HGNC Symbol;Acc:HGNC:17998]
ENSG00000213261	EEF1B2P6	-1.10738	0.0347992	Downregulated	7.46839	2.1064	18.0699	4.59332	7.18824	3.23764	23.18	13.2954	33.0871	11.2222	6.04891	45.1194	20.5351	34.5389	7.43982	eukaryotic translation elongation factor 1 beta 2 pseudogene 6 [Source:HGNC Symbol;Acc:HGNC:51453]
ENSG00000213598	RPL31P4	-1.89791	1,35168414103907e-05	Downregulated	10.8631	8.42561	15.7129	13.7799	27.4052	8.63369	69.54	35.4544	64.1063	91.18	20.4732	97.4168	80.5609	71.956	14.8796	ribosomal protein L31 pseudogene 4 [Source:HGNC Symbol;Acc:HGNC:23546]
ENSG00000213741	RPS29	-1.25223	3,50757271502839e-08	Downregulated	279.046	261.194	181.092	156.173	91.051	164.04	428.148	418.805	374.298	461.511	588.605	527.076	473.888	405.832	517.068	ribosomal protein S29 [Source:HGNC Symbol;Acc:HGNC:10419]
ENSG00000213942	RPL31P10	-1.69591	0.00417971	Downregulated	2.03683	2.1064	2.74977	9.18663	3.14485	0.539606	10.9082	5.90907	18.6115	14.7291	1.8612	13.3307	20.5351	14.3912	3.71991	ribosomal protein L31 pseudogene 10 [Source:HGNC Symbol;Acc:HGNC:33180]
ENSG00000214485	RPL7P1	-1.03167	0.0100601	Downregulated	16.9736	8.42561	25.5335	16.0766	16.9223	8.63369	39.5424	29.5453	53.7666	29.4582	12.0978	62.5518	55.2869	43.1736	14.8796	ribosomal protein L7 pseudogene 1 [Source:HGNC Symbol;Acc:HGNC:10367]
ENSG00000214612	RPS19P1	-2.00312	0.00145304	Downregulated	6.1105	2.1064	8.64212	2.29666	17.0721	2.15842	31.3612	8.8636	64.1063	47.6942	4.1877	61.5264	39.4906	38.8563	18.5996	ribosomal protein S19 pseudogene 1 [Source:HGNC Symbol;Acc:HGNC:16534]
ENSG00000216866	RPS2P55	-1.18015	0.022416	Downregulated	20.3683	4.21281	31.8187	34.4499	17.5213	7.55448	70.9035	34.7158	70.3102	30.1595	13.4937	135.358	61.6054	74.8343	11.1597	ribosomal protein S2 pseudogene 55 [Source:HGNC Symbol;Acc:HGNC:36140]
ENSG00000217027	TPT1P4	-1.41369	0.0129158	Downregulated	0.678944	2.1064	4.32106	4.59332	5.9902	1.61882	6.81765	5.90907	14.4756	16.8332	5.11831	20.5088	20.5351	11.513	0	TPT1 pseudogene 4 [Source:HGNC Symbol;Acc:HGNC:49298]
ENSG00000217239		-1.50585	0.0467579	Downregulated	0	0	1.57129	0	1.04828	0.539606	1.36353	3.69317	10.3397	2.80554	1.3959	4.10176	3.15925	5.75648	0	ribosomal protein L34 (RPL34) pseudogene
ENSG00000218175		-1.04389	0.0183091	Downregulated	52.2787	31.5961	61.2805	22.9666	56.9069	24.8219	96.8106	56.8748	179.911	120.638	27.4527	180.477	124.79	138.156	22.3195	ribosomal protein, large, P1 (RPLP1) pseudogene
ENSG00000218426		-1.09008	3,62677895213525e-06	Downregulated	38.6998	92.6817	82.493	82.6797	87.7564	56.6586	192.258	120.397	119.941	221.638	140.055	200.986	129.529	164.06	174.836	60S ribosomal protein L27a (RPL27A) pseudogene
ENSG00000219928		-1.83621	1,01451792551366e-06	Downregulated	27.1578	10.532	14.9273	20.6699	20.0672	14.0298	95.4471	28.0681	53.7666	82.7634	28.3833	123.053	88.459	86.3472	44.6389	ribosomal protein S29 (RPS29) pseudogene
ENSG00000220749	RPL21P28	-1.24934	0.0156762	Downregulated	16.2947	2.1064	11.3919	2.29666	4.49265	4.85645	14.9988	19.2045	49.6307	17.5346	6.04891	26.6614	36.3314	23.0259	7.43982	ribosomal protein L21 pseudogene 28 [Source:HGNC Symbol;Acc:HGNC:36258]
ENSG00000220842	RPL21P16	-1.54029	5,14842813408991e-29	Downregulated	188.747	273.832	306.795	204.403	181.952	216.382	609.498	571.702	653.471	674.031	674.686	678.841	682.398	754.099	770.021	ribosomal protein L21 pseudogene 16 [Source:HGNC Symbol;Acc:HGNC:31396]
ENSG00000221983	UBA52	-1.3984	2,03820044818912e-08	Downregulated	419.588	328.599	547.989	548.901	325.717	406.323	782.666	1282.27	818.907	786.954	1341	1125.93	1405.87	2141.41	967.177	ubiquitin A-52 residue ribosomal protein fusion product 1 [Source:HGNC Symbol;Acc:HGNC:12458]
ENSG00000223803	RPS20P14	-1.47177	0.00768965	Downregulated	3.39472	4.21281	2.35694	4.59332	4.49265	1.07921	12.2718	8.12497	18.6115	12.6249	1.8612	14.3562	15.7963	15.8303	0	ribosomal protein S20 pseudogene 14 [Source:HGNC Symbol;Acc:HGNC:36692]
ENSG00000224177	LINC00570	-1.61698	0.0399701	Downregulated	2.03683	0	0	0	0.29951	1.61882	2.72706	2.2159	4.13589	0.701385	2.3265	1.02544	9.47775	8.63472	7.43982	long intergenic non-protein coding RNA 570 [Source:HGNC Symbol;Acc:HGNC:43717]
ENSG00000224631	RPS27AP16	-1.51743	0.000220794	Downregulated	59.0682	18.9576	53.424	18.3733	45.226	20.505	129.535	50.2271	163.368	156.409	41.877	183.554	157.963	120.886	63.2385	RPS27A pseudogene 16 [Source:HGNC Symbol;Acc:HGNC:36855]
ENSG00000225770	RPS29P3	-1.5396	0.000529252	Downregulated	8.82628	6.31921	7.07083	4.59332	6.28971	5.39606	31.3612	8.12497	16.5436	25.2499	6.97951	37.9413	33.1721	23.0259	14.8796	ribosomal protein S29 pseudogene 3 [Source:HGNC Symbol;Acc:HGNC:31363]
ENSG00000226084	RPL17P6	-1.05281	0.00256254	Downregulated	38.0209	29.4896	45.5676	39.0432	40.4338	17.2674	80.4483	50.9657	97.1935	105.909	29.7792	122.027	102.676	99.2993	40.919	ribosomal protein L17 pseudogene 6 [Source:HGNC Symbol;Acc:HGNC:36520]
ENSG00000226221	RPL26P19	-1.4081	0.000175001	Downregulated	12.8999	8.42561	25.5335	18.3733	26.2071	11.3317	57.2682	30.284	59.9705	82.062	21.4038	75.8826	66.3443	44.6127	33.4792	ribosomal protein L26 pseudogene 19 [Source:HGNC Symbol;Acc:HGNC:36393]
ENSG00000226243	RPL37AP1	-1.83105	0.0016439	Downregulated	2.03683	4.21281	3.53541	4.59332	11.6809	4.31685	31.3612	7.38634	31.0192	34.3679	4.65301	31.7886	17.3759	43.1736	7.43982	ribosomal protein L37a pseudogene 1 [Source:HGNC Symbol;Acc:HGNC:16548]
ENSG00000226396		-1.59715	0.000279835	Downregulated	9.50522	16.8512	17.6771	22.9666	24.1106	11.3317	66.813	32.4999	70.3102	100.298	24.6609	87.1624	58.4461	73.3952	3.71991	ribosomal protein S14 (RPS14) pseudogene
ENSG00000227063	RPL41P1	-1.73751	0.000466557	Downregulated	15.6157	16.8512	12.9632	18.3733	67.3897	16.7278	158.169	25.1135	66.1743	169.034	40.4811	138.434	88.459	132.399	63.2385	ribosomal protein L41 pseudogene 1 [Source:HGNC Symbol;Acc:HGNC:10356]
ENSG00000227081	RPS27P3	-1.17625	7,70696742546823e-09	Downregulated	564.882	553.984	520.491	374.355	310.143	412.259	1040.37	1037.04	655.539	1313.69	1314.47	1184.38	903.546	808.786	1354.05	ribosomal protein S27 pseudogene 3 [Source:HGNC Symbol;Acc:HGNC:17445]
ENSG00000227097	RPS28P7	-1.04523	0.00840539	Downregulated	129.678	141.129	63.2446	176.843	175.962	40.4704	439.057	81.2497	320.532	249.693	254.985	160.994	429.658	286.385	379.431	ribosomal protein S28 pseudogene 7 [Source:HGNC Symbol;Acc:HGNC:35787]
ENSG00000227615		-1.4811	3,58250099857842e-09	Downregulated	73.326	105.32	106.848	96.4596	93.5969	72.8468	235.891	141.079	303.988	353.498	188.447	391.718	298.549	320.924	152.516	ribosomal protein S12 (RPS12) pseudogene
ENSG00000228205	RPS3P3	-1.13624	0.0432679	Downregulated	7.46839	0	7.85647	0	6.58922	2.69803	17.7259	5.90907	18.6115	25.2499	2.7918	19.4834	20.5351	14.3912	3.71991	ribosomal protein S3 pseudogene 3 [Source:HGNC Symbol;Acc:HGNC:36700]
ENSG00000228929	RPS13P2	-1.5697	3,4208474156265e-05	Downregulated	19.6894	29.4896	25.5335	25.2632	36.091	21.5842	98.1741	38.4089	84.7858	141.68	30.2445	126.129	102.676	115.13	33.4792	ribosomal protein S13 pseudogene 2 [Source:HGNC Symbol;Acc:HGNC:36364]
ENSG00000229659	RPL26P6	-1.6951	0.0125434	Downregulated	0.678944	0	1.57129	0	1.79706	1.07921	5.45412	2.95453	10.3397	4.20831	2.3265	10.2544	6.3185	5.75648	0	ribosomal protein L26 pseudogene 6 [Source:HGNC Symbol;Acc:HGNC:34023]
ENSG00000229814	RPL35AP21	-1.81285	0.0195952	Downregulated	0	0	0.785647	2.29666	1.79706	0	1.36353	2.2159	6.20384	3.50692	1.8612	10.2544	3.15925	7.1956	7.43982	ribosomal protein L35a pseudogene 21 [Source:HGNC Symbol;Acc:HGNC:36814]
ENSG00000230629	RPS23P8	-1.61078	0.000409043	Downregulated	20.3683	12.6384	28.2833	13.7799	20.6662	9.71291	77.7212	33.2385	95.1255	42.7845	15.3549	105.62	80.5609	97.8602	18.5996	ribosomal protein S23 pseudogene 8 [Source:HGNC Symbol;Acc:HGNC:35982]
ENSG00000230979		-1.07309	0.0375582	Downregulated	6.1105	4.21281	16.4986	2.29666	6.73897	2.15842	23.18	9.60224	31.0192	11.2222	7.91011	33.8395	22.1148	27.3433	3.71991	ribosomal protein L18a (RPL18A) pseudogene
ENSG00000231006	RPL7P32	-2.01549	0.0131645	Downregulated	4.07367	0	2.74977	2.29666	4.34289	0.539606	9.54471	1.47727	47.5628	8.41662	1.3959	32.8141	22.1148	12.9521	0	ribosomal protein L7 pseudogene 32 [Source:HGNC Symbol;Acc:HGNC:35692]
ENSG00000231333	RPL34P6	-1.86182	0.00666187	Downregulated	4.07367	4.21281	3.14259	0	3.89363	0.539606	20.4529	1.47727	20.6795	14.0277	2.7918	21.5342	20.5351	18.7086	0	ribosomal protein L34 pseudogene 6 [Source:HGNC Symbol;Acc:HGNC:35810]
ENSG00000232346		-2.0025	0.000607461	Downregulated	14.9368	8.42561	19.6412	11.4833	39.5353	11.3317	113.173	22.159	134.417	123.444	14.8896	142.536	134.268	92.1037	7.43982	ribosomal protein S17 (RPS17) pseudogene
ENSG00000233476	EEF1A1P6	-1.29692	0.000462219	Downregulated	7.46839	8.42561	18.0699	9.18663	14.8257	5.93567	42.2694	18.4658	33.0871	36.472	18.1467	48.1957	33.1721	30.2215	14.8796	eukaryotic translation elongation factor 1 alpha 1 pseudogene 6 [Source:HGNC Symbol;Acc:HGNC:3201]
ENSG00000234009	RPL5P34	-1.63224	0.0290595	Downregulated	2.71578	0	2.74977	0	7.48775	0.539606	23.18	3.69317	24.8154	13.3263	2.3265	25.636	12.637	7.1956	0	ribosomal protein L5 pseudogene 34 [Source:HGNC Symbol;Acc:HGNC:36463]
ENSG00000234268	RPS27P19	-1.07347	0.038568	Downregulated	5.43155	0	7.46365	2.29666	2.54583	2.15842	9.54471	6.6477	22.7474	7.01385	5.11831	17.4325	3.15925	14.3912	11.1597	ribosomal protein S27 pseudogene 19 [Source:HGNC Symbol;Acc:HGNC:36094]
ENSG00000234287	RPS27P4	-1.19671	0.0018963	Downregulated	60.426	23.1704	56.1738	34.4499	49.8684	23.7427	125.445	50.2271	128.213	140.978	42.8076	189.706	131.109	119.447	48.3588	ribosomal protein S27 pseudogene 4 [Source:HGNC Symbol;Acc:HGNC:16694]
ENSG00000234797	RPS3AP6	-1.13911	0.00412158	Downregulated	26.4788	18.9576	41.2465	25.2632	34.8929	13.4901	83.1753	43.5794	122.009	81.3606	20.9385	90.2387	74.2424	76.2734	26.0394	RPS3A pseudogene 6 [Source:HGNC Symbol;Acc:HGNC:18630]
ENSG00000235174	RPL39P3	-1.09914	5,46227621764871e-15	Downregulated	86.9049	113.746	99.3844	112.536	73.8292	89.5746	181.349	189.829	165.436	206.207	241.956	216.368	214.829	194.281	204.595	ribosomal protein L39 pseudogene 3 [Source:HGNC Symbol;Acc:HGNC:21383]
ENSG00000236439	RPS27P8	-1.21648	4,32714137102432e-05	Downregulated	80.7944	42.1281	91.5279	39.0432	49.2694	42.6289	162.26	90.8519	167.504	180.256	77.7052	218.419	180.077	133.838	107.877	ribosomal protein S27 pseudogene 8 [Source:HGNC Symbol;Acc:HGNC:36022]
ENSG00000237039	RPS28P4	-1.24786	0.00930266	Downregulated	10.1842	10.532	27.4977	9.18663	14.9755	11.3317	38.1788	24.3749	43.4269	75.0482	17.6814	94.3405	31.5925	37.4171	3.71991	ribosomal protein S28 pseudogene 4 [Source:HGNC Symbol;Acc:HGNC:36208]
ENSG00000237550		-1.11182	5,30344969388503e-05	Downregulated	72.647	96.8946	123.739	103.35	59.7522	63.6735	175.895	194.999	308.124	158.513	131.215	257.385	274.855	181.329	100.438	ribosomal protein L9 pseudogene 9
ENSG00000237729	RPS27P17	-1.62462	0.0271217	Downregulated	0.678944	0	1.17847	2.29666	1.79706	0	2.72706	2.2159	2.06795	7.71523	1.8612	9.22896	9.47775	1.43912	7.43982	ribosomal protein S27 pseudogene 17 [Source:HGNC Symbol;Acc:HGNC:36291]
ENSG00000237943	PRKCQ-AS1	-1.46297	0.00300423	Downregulated	2.71578	2.1064	5.49953	0	1.79706	1.07921	10.9082	9.60224	12.4077	7.71523	7.44481	7.17808	7.89813	4.31736	7.43982	PRKCQ antisense RNA 1 [Source:HGNC Symbol;Acc:HGNC:44689]
ENSG00000238103	RPL9P7	-1.65295	1,04051124188617e-07	Downregulated	21.7262	21.064	36.5326	36.7465	35.7914	22.6634	129.535	67.9543	140.62	105.909	53.5096	111.773	137.427	103.617	29.7593	ribosomal protein L9 pseudogene 7 [Source:HGNC Symbol;Acc:HGNC:30335]
ENSG00000239223	RPL34P31	-1.3387	0.0274194	Downregulated	2.03683	0	3.14259	4.59332	6.13995	2.15842	10.9082	4.4318	10.3397	28.0554	2.7918	20.5088	12.637	5.75648	3.71991	ribosomal protein L34 pseudogene 31 [Source:HGNC Symbol;Acc:HGNC:36899]
ENSG00000240376		-1.35361	0.00791921	Downregulated	4.75261	4.21281	11.3919	6.88997	19.4681	7.01488	31.3612	12.5568	43.4269	44.1872	7.44481	45.1194	36.3314	40.2954	7.43982	ribosomal protein S8 (RPS8) pseudogene
ENSG00000240509	RPL34P18	-2.16831	0.00101943	Downregulated	0.678944	0	2.74977	0	6.28971	2.69803	14.9988	3.69317	14.4756	21.0415	4.65301	29.7378	14.2166	21.5868	11.1597	ribosomal protein L34 pseudogene 18 [Source:HGNC Symbol;Acc:HGNC:35968]
ENSG00000241680	RPL31P49	-1.65225	0.000751535	Downregulated	2.71578	4.21281	1.96412	6.88997	5.39118	3.77724	17.7259	6.6477	8.27179	23.8471	6.51421	18.4579	7.89813	25.9042	14.8796	ribosomal protein L31 pseudogene 49 [Source:HGNC Symbol;Acc:HGNC:35909]
ENSG00000243181	RPL21P80	-1.69534	0.0182005	Downregulated	2.03683	0	1.57129	0	1.49755	1.07921	8.18118	1.47727	14.4756	2.80554	1.8612	11.2798	4.73888	10.0738	0	ribosomal protein L21 pseudogene 80 [Source:HGNC Symbol;Acc:HGNC:35697]
ENSG00000243680	RPL37P23	-1.14719	0.00256254	Downregulated	8.82628	8.42561	9.42777	18.3733	14.676	11.3317	31.3612	16.2499	37.223	54.0066	13.4937	39.9922	31.5925	21.5868	14.8796	ribosomal protein L37 pseudogene 23 [Source:HGNC Symbol;Acc:HGNC:37003]
ENSG00000244313		-1.20597	0.000447565	Downregulated	67.2155	56.8729	106.062	73.4931	77.1238	35.0744	208.62	96.0224	246.086	198.492	71.6563	260.462	203.772	215.868	89.2778	ribosomal protein S10 (RPS10) pseudogene
ENSG00000244716	RPL17P7	-1.14605	1,87043697540677e-06	Downregulated	16.9736	35.8089	27.4977	20.6699	30.55	17.2674	58.6318	40.6248	49.6307	78.5551	46.0648	63.5773	60.0258	66.1996	52.0787	ribosomal protein L17 pseudogene 7 [Source:HGNC Symbol;Acc:HGNC:36005]
ENSG00000253506	NACA2	-1.33115	0.0493477	Downregulated	1.35789	2.1064	1.57129	0	1.34779	0	4.09059	1.47727	10.3397	3.50692	0.930601	9.22896	3.15925	5.75648	3.71991	nascent polypeptide associated complex subunit alpha 2 [Source:HGNC Symbol;Acc:HGNC:23290]
ENSG00000253755	IGHGP	5.78617	1,21038115696753e-05	Upregulated	6.1105	4.21281	10.2134	20.6699	0.449265	20.505	0	0	0	0	0.465301	0	0	0	0	immunoglobulin heavy constant gamma P (non-functional) [Source:HGNC Symbol;Acc:HGNC:5529]
ENSG00000254415	SIGLEC14	1.43176	0.0347992	Upregulated	8.82628	0	9.42777	9.18663	25.4583	9.71291	2.72706	0.738634	4.13589	7.01385	0	4.10176	1.57963	2.87824	3.71991	sialic acid binding Ig like lectin 14 [Source:HGNC Symbol;Acc:HGNC:32926]
ENSG00000257017	HP	3.11398	0.000259544	Upregulated	6.1105	2.1064	21.9981	0	11.5311	26.9803	0	1.47727	4.13589	0.701385	0.465301	2.05088	1.57963	0	0	haptoglobin [Source:HGNC Symbol;Acc:HGNC:5141]
ENSG00000260592		-1.54976	0.04759	Downregulated	0	0	1.96412	0	0.29951	1.07921	2.72706	2.2159	10.3397	0.701385	1.3959	2.05088	7.89813	5.75648	3.71991	novel transcript, antisense to TMC5
ENSG00000268500	SIGLEC5	1.55662	0.000580256	Upregulated	14.2578	8.42561	30.6403	13.7799	35.6417	29.6783	12.2718	9.60224	8.27179	7.01385	2.7918	7.17808	11.0574	2.87824	0	sialic acid binding Ig like lectin 5 [Source:HGNC Symbol;Acc:HGNC:10874]
ENSG00000269893	SNHG8	-1.33994	0.00097552	Downregulated	8.82628	14.7448	10.2134	9.18663	4.49265	11.8713	24.5435	25.1135	14.4756	32.2637	15.8202	60.501	26.8536	15.8303	22.3195	small nucleolar RNA host gene 8 [Source:HGNC Symbol;Acc:HGNC:33098]
ENSG00000274383		-3.01584	0.00190097	Downregulated	1.35789	0	1.57129	0	0.449265	0	16.3624	2.2159	26.8833	3.50692	1.8612	5.1272	0	14.3912	3.71991	novel transcript, antisense to ANKDD1A
ENSG00000288859	H2AC19	1.09105	0.0151182	Upregulated	16.2947	8.42561	8.2493	20.6699	8.9853	30.7575	2.72706	5.17043	10.3397	7.71523	7.44481	4.10176	6.3185	5.75648	3.71991	H2A clustered histone 19 [Source:HGNC Symbol;Acc:HGNC:29668]

## Sheet: Table S2
Table S2. Functional annotations of DEGs using direct RNA sequencing
Category	ID	Term	Genes	adj_pval	intersection_size	term_size
GO:BP	GO:0043207	response to external biotic stimulus	MPO,PGLYRP1,LTF,SLC11A1,GRN,IFI35,OAS1,BPI,NOP53,OAS3,OAS2,KLRB1,STAT1,GBP1,MMP8,IFIT3,IFIT2,NMI,APOBEC3A,TRIM22,JCHAIN,TPT1,RSAD2,CMPK2,OASL,AKIRIN2,IFI44L,IFI44,PARP9,KLRG1,IFITM3,S100A8,TIFA,LCN2,ADM,SERPING1,FCGR1A,MX1,CDA,PADI4,ALPL,S100A9,S100A12,IFI27,PLD4,RNASE2,LRG1,DDX60L,MX2,IRF7,ISG15,PLSCR1,RPL39,ZDHHC18,IGHA1,IGHG1,IGHM	3,26650327889878e-27	57	1551
GO:BP	GO:0009607	response to biotic stimulus	MPO,PGLYRP1,LTF,SLC11A1,GRN,IFI35,OAS1,BPI,NOP53,OAS3,OAS2,KLRB1,STAT1,GBP1,MMP8,IFIT3,IFIT2,NMI,APOBEC3A,TRIM22,JCHAIN,TPT1,RSAD2,CMPK2,OASL,AKIRIN2,IFI44L,IFI44,PARP9,KLRG1,IFITM3,S100A8,TIFA,LCN2,ADM,SERPING1,FCGR1A,MX1,CDA,PADI4,ALPL,S100A9,S100A12,IFI27,PLD4,RNASE2,LRG1,DDX60L,MX2,IRF7,ISG15,PLSCR1,RPL39,ZDHHC18,IGHA1,IGHG1,IGHM	1,04869490072872e-26	57	1586
GO:BP	GO:0051707	response to other organism	MPO,PGLYRP1,LTF,SLC11A1,GRN,IFI35,OAS1,BPI,NOP53,OAS3,OAS2,KLRB1,STAT1,GBP1,MMP8,IFIT3,IFIT2,NMI,APOBEC3A,TRIM22,JCHAIN,TPT1,RSAD2,CMPK2,OASL,AKIRIN2,IFI44L,IFI44,PARP9,KLRG1,IFITM3,S100A8,TIFA,LCN2,ADM,SERPING1,FCGR1A,MX1,PADI4,ALPL,S100A9,S100A12,IFI27,PLD4,RNASE2,LRG1,DDX60L,MX2,IRF7,ISG15,PLSCR1,RPL39,ZDHHC18,IGHA1,IGHG1,IGHM	2,96788653600856e-26	56	1548
GO:BP	GO:0044419	biological process involved in interspecies interaction between organisms	MPO,PGLYRP1,LTF,SLC11A1,GRN,IFI35,OAS1,BPI,NOP53,OAS3,OAS2,KLRB1,STAT1,GBP1,MMP8,IFIT3,IFIT2,NMI,APOBEC3A,TRIM22,JCHAIN,TPT1,RSAD2,CMPK2,OASL,AKIRIN2,IFI44L,IFI44,PARP9,KLRG1,IFITM3,S100A8,TIFA,LCN2,ADM,SERPING1,FCGR1A,EEF1A1,MX1,PADI4,LY6E,ALPL,S100A9,S100A12,IFI27,PLD4,RNASE2,LRG1,DDX60L,MX2,IRF7,ISG15,PLSCR1,RPL39,ZDHHC18,IGHA1,IGHG1,IGHM	8,63700967465558e-26	58	1724
GO:BP	GO:0002376	immune system process	CD38,MPO,PGLYRP1,LTF,SLC11A1,GRN,IFI35,TESC,OAS1,LGALS2,FBXO7,SIRPB1,BPI,TNFSF13B,CLC,NOP53,OAS3,OAS2,KLRB1,HRH2,STAT1,GBP1,MMP8,IFIT3,IFIT2,TNFSF10,NMI,TNFAIP6,BCL11B,APOBEC3A,TRIM22,JCHAIN,RSAD2,OASL,AKIRIN2,DYSF,IFI44L,IFI44,PARP9,KLRG1,IFITM3,S100A8,TIFA,LCN2,SERPING1,FCGR1A,MX1,PADI4,S100A9,S100A12,RPS14,IFI27,PLD4,RNASE2,MZB1,MX2,IRF7,ISG15,PLSCR1,SEMA4A,UBE2J1,RPL39,ZDHHC18,IGLV4-69,IGLV6-…	3,91599541359559e-25	70	2776
GO:BP	GO:0140546	defense response to symbiont	PGLYRP1,LTF,SLC11A1,GRN,IFI35,OAS1,BPI,NOP53,OAS3,OAS2,KLRB1,STAT1,GBP1,IFIT3,IFIT2,NMI,APOBEC3A,TRIM22,JCHAIN,RSAD2,OASL,AKIRIN2,IFI44L,PARP9,KLRG1,IFITM3,S100A8,TIFA,LCN2,SERPING1,FCGR1A,MX1,PADI4,S100A9,S100A12,IFI27,PLD4,RNASE2,DDX60L,MX2,IRF7,ISG15,PLSCR1,RPL39,ZDHHC18,IGHA1,IGHG1,IGHM	5,68764722438977e-25	48	1113
GO:BP	GO:0006955	immune response	CD38,PGLYRP1,LTF,SLC11A1,GRN,IFI35,OAS1,BPI,TNFSF13B,CLC,NOP53,OAS3,OAS2,KLRB1,HRH2,STAT1,GBP1,IFIT3,IFIT2,TNFSF10,NMI,APOBEC3A,TRIM22,JCHAIN,RSAD2,OASL,AKIRIN2,DYSF,IFI44L,IFI44,PARP9,KLRG1,IFITM3,S100A8,TIFA,LCN2,SERPING1,FCGR1A,MX1,PADI4,S100A9,S100A12,IFI27,PLD4,RNASE2,MX2,IRF7,ISG15,PLSCR1,SEMA4A,UBE2J1,RPL39,ZDHHC18,IGLV4-69,IGLV6-57,IGLC2,IGLC3,IGHA1,IGHG1,IGHM	2,13807915866214e-24	60	1988
GO:BP	GO:0098542	defense response to other organism	MPO,PGLYRP1,LTF,SLC11A1,GRN,IFI35,OAS1,BPI,NOP53,OAS3,OAS2,KLRB1,STAT1,GBP1,IFIT3,IFIT2,NMI,APOBEC3A,TRIM22,JCHAIN,RSAD2,OASL,AKIRIN2,IFI44L,PARP9,KLRG1,IFITM3,S100A8,TIFA,LCN2,SERPING1,FCGR1A,MX1,PADI4,S100A9,S100A12,IFI27,PLD4,RNASE2,DDX60L,MX2,IRF7,ISG15,PLSCR1,RPL39,ZDHHC18,IGHA1,IGHG1,IGHM	3,28337218349926e-24	49	1220
GO:BP	GO:0045087	innate immune response	PGLYRP1,LTF,SLC11A1,GRN,IFI35,OAS1,BPI,NOP53,OAS3,OAS2,KLRB1,STAT1,GBP1,IFIT3,IFIT2,NMI,APOBEC3A,TRIM22,JCHAIN,RSAD2,OASL,AKIRIN2,PARP9,KLRG1,IFITM3,S100A8,TIFA,LCN2,SERPING1,FCGR1A,MX1,PADI4,S100A9,S100A12,IFI27,PLD4,RNASE2,MX2,IRF7,ISG15,PLSCR1,RPL39,ZDHHC18	1,08303455892873e-23	43	965
GO:BP	GO:0006952	defense response	MPO,PGLYRP1,LTF,SLC11A1,GRN,IFI35,OAS1,LGALS2,BPI,NOP53,OAS3,OAS2,KLRB1,STAT1,GBP1,MMP8,IFIT3,IFIT2,NMI,TNFAIP6,APOBEC3A,TRIM22,JCHAIN,RSAD2,OASL,AKIRIN2,IFI44L,PARP9,KLRG1,IFITM3,S100A8,TIFA,LCN2,ADM,SERPING1,FCGR1A,MX1,PADI4,S100A9,S100A12,IFI27,PLD4,RNASE2,DDX60L,MX2,IRF7,ISG15,PLSCR1,RPL39,ZDHHC18,IGHA1,IGHG1,IGHM	2,48612995782544e-20	53	1791
GO:BP	GO:0009605	response to external stimulus	MPO,PGLYRP1,LTF,SLC11A1,GRN,IFI35,OAS1,LGALS2,BPI,RETN,NOP53,OAS3,OAS2,KLRB1,STAT1,GBP1,MMP8,IFIT3,IFIT2,NMI,TNFAIP6,APOBEC3A,TRIM22,JCHAIN,TPT1,RSAD2,CMPK2,OASL,AKIRIN2,IFI44L,IFI44,PARP9,KLRG1,IFITM3,S100A8,TIFA,LCN2,ADM,SERPING1,FCGR1A,ACSL1,MX1,CDA,PADI4,ALPL,S100A9,S100A12,IFI27,PLD4,RNASE2,LRG1,DDX60L,MX2,IRF7,ISG15,PLSCR1,SEMA4A,RPL39,ZDHHC18,IGHA1,IGHG1,IGHM	7,76956949470447e-19	62	2723
GO:BP	GO:0002181	cytoplasmic translation	RPS20,RPL31,RPS16,RPL34,RPS12,RPS25,RPL23,RPL35,RPS27A,RPL32,RPL37,RPS14,RPS21,RPL38,RPLP2,RPL35A,RPL37A,RPL10A,RPL39,RPS29,UBA52	5,08390779708575e-18	21	156
GO:BP	GO:0009615	response to virus	OAS1,OAS3,OAS2,STAT1,GBP1,IFIT3,IFIT2,NMI,APOBEC3A,TRIM22,TPT1,RSAD2,OASL,IFI44L,IFI44,PARP9,IFITM3,MX1,IFI27,RNASE2,DDX60L,MX2,IRF7,ISG15,PLSCR1	1,81457094728191e-16	25	406
GO:BP	GO:0051607	defense response to virus	OAS1,OAS3,OAS2,STAT1,GBP1,IFIT3,IFIT2,APOBEC3A,TRIM22,RSAD2,OASL,IFI44L,PARP9,IFITM3,MX1,IFI27,RNASE2,DDX60L,MX2,IRF7,ISG15,PLSCR1	2,02746356705434e-15	22	312
GO:BP	GO:0042742	defense response to bacterium	MPO,PGLYRP1,LTF,SLC11A1,GRN,OAS1,BPI,OAS3,OAS2,GBP1,JCHAIN,AKIRIN2,S100A8,LCN2,FCGR1A,S100A9,S100A12,ISG15,RPL39,IGHA1,IGHG1,IGHM	1,13514699397059e-13	22	325
GO:BP	GO:0048525	negative regulation of viral process	LTF,OAS1,OAS3,OAS2,STAT1,APOBEC3A,RSAD2,OASL,IFITM3,MX1,LY6E,ISG15,PLSCR1	6,16294338222637e-12	13	95
GO:BP	GO:0031347	regulation of defense response	PGLYRP1,LTF,GRN,IFI35,OAS1,LGALS2,NOP53,OAS3,KLRB1,STAT1,MMP8,NMI,TNFAIP6,TRIM22,RSAD2,OASL,AKIRIN2,PARP9,S100A8,TIFA,SERPING1,FCGR1A,S100A9,S100A12,IRF7,ISG15,PLSCR1,ZDHHC18	6,6741679399432e-12	28	768
GO:BP	GO:0009617	response to bacterium	MPO,PGLYRP1,LTF,SLC11A1,GRN,OAS1,BPI,OAS3,OAS2,GBP1,MMP8,JCHAIN,CMPK2,AKIRIN2,IFI44,S100A8,LCN2,ADM,FCGR1A,ALPL,S100A9,S100A12,LRG1,ISG15,RPL39,IGHA1,IGHG1,IGHM	7,50218434747803e-12	28	720
GO:BP	GO:0045071	negative regulation of viral genome replication	LTF,OAS1,OAS3,OAS2,APOBEC3A,RSAD2,OASL,IFITM3,MX1,ISG15,PLSCR1	1,07115274985411e-11	11	55
GO:BP	GO:0002682	regulation of immune system process	CD38,PGLYRP1,LTF,SLC11A1,GRN,IFI35,TESC,OAS1,FBXO7,SIRPB1,BPI,TNFSF13B,CLC,NOP53,OAS3,KLRB1,STAT1,GBP1,MMP8,NMI,TNFAIP6,RSAD2,OASL,AKIRIN2,PARP9,TIFA,SERPING1,FCGR1A,MZB1,IRF7,ISG15,PLSCR1,UBE2J1,ZDHHC18,IGLC3,IGHA1,IGHG1,IGHM	5,67619075591261e-11	38	1512
GO:BP	GO:0050776	regulation of immune response	CD38,PGLYRP1,LTF,SLC11A1,GRN,IFI35,OAS1,TNFSF13B,CLC,NOP53,OAS3,KLRB1,GBP1,NMI,RSAD2,OASL,AKIRIN2,PARP9,TIFA,SERPING1,FCGR1A,IRF7,ISG15,PLSCR1,ZDHHC18,IGLC3,IGHA1,IGHG1,IGHM	1,60200277059857e-10	29	881
GO:BP	GO:0019079	viral genome replication	LTF,OAS1,OAS3,OAS2,APOBEC3A,RSAD2,OASL,IFITM3,EEF1A1,MX1,IFI27,ISG15,PLSCR1	3,22959074698363e-10	13	128
GO:BP	GO:0031349	positive regulation of defense response	LTF,GRN,IFI35,OAS1,LGALS2,NOP53,OAS3,MMP8,NMI,RSAD2,OASL,AKIRIN2,PARP9,S100A8,TIFA,FCGR1A,S100A9,S100A12,IRF7,PLSCR1,ZDHHC18	6,14998138792794e-10	21	471
GO:BP	GO:0050792	regulation of viral process	LTF,OAS1,OAS3,OAS2,STAT1,APOBEC3A,TRIM22,RSAD2,OASL,IFITM3,MX1,LY6E,ISG15,PLSCR1	6,23349017661491e-10	14	169
GO:BP	GO:1903900	regulation of viral life cycle	LTF,OAS1,OAS3,OAS2,APOBEC3A,TRIM22,RSAD2,OASL,IFITM3,MX1,LY6E,ISG15,PLSCR1	1,63492852059432e-09	13	145
GO:BP	GO:0045069	regulation of viral genome replication	LTF,OAS1,OAS3,OAS2,APOBEC3A,RSAD2,OASL,IFITM3,MX1,ISG15,PLSCR1	1,67069898857447e-09	11	85
GO:BP	GO:0006950	response to stress	CD38,MPO,PGLYRP1,LTF,SLC11A1,GRN,IFI35,PLOD1,OAS1,LGALS2,BPI,NOP53,OAS3,OAS2,KLRB1,STAT1,GBP1,MMP8,IFIT3,IFIT2,NMI,TNFAIP6,APOBEC3A,TRIM22,JCHAIN,TPT1,RSAD2,OASL,AKIRIN2,IFI44L,PARP9,KLRG1,IFITM3,S100A8,TIFA,LCN2,ADM,SERPING1,FCGR1A,MX1,PADI4,S100A9,S100A12,IFI27,PLD4,RNASE2,LRG1,DDX60L,MX2,IRF7,ISG15,PLSCR1,TOMM7,UBE2J1,RPL39,ZDHHC18,IGHA1,IGHG1,IGHM	1,95656663117284e-09	59	3855
GO:BP	GO:0032101	regulation of response to external stimulus	PGLYRP1,LTF,GRN,IFI35,OAS1,LGALS2,NOP53,OAS3,KLRB1,STAT1,MMP8,NMI,TNFAIP6,TRIM22,RSAD2,OASL,AKIRIN2,PARP9,S100A8,TIFA,SERPING1,FCGR1A,S100A9,S100A12,IRF7,ISG15,PLSCR1,SEMA4A,ZDHHC18	4,22551107522509e-09	29	1077
GO:BP	GO:0002831	regulation of response to biotic stimulus	LTF,GRN,IFI35,OAS1,NOP53,OAS3,KLRB1,STAT1,NMI,TRIM22,RSAD2,OASL,AKIRIN2,PARP9,TIFA,SERPING1,IRF7,ISG15,PLSCR1,ZDHHC18	1,83440466337032e-08	20	502
GO:BP	GO:0050778	positive regulation of immune response	CD38,LTF,SLC11A1,IFI35,OAS1,TNFSF13B,NOP53,OAS3,GBP1,NMI,RSAD2,OASL,AKIRIN2,PARP9,TIFA,SERPING1,FCGR1A,IRF7,PLSCR1,ZDHHC18,IGLC3,IGHA1,IGHG1,IGHM	2,15311280457675e-08	24	718
GO:BP	GO:0070106	interleukin-27-mediated signaling pathway	OAS1,OAS2,STAT1,OASL,MX1	2,44064865973557e-08	5	7
GO:BP	GO:0016032	viral process	LTF,OAS1,OAS3,OAS2,STAT1,APOBEC3A,TRIM22,RSAD2,OASL,PARP9,IFITM3,EEF1A1,MX1,LY6E,IFI27,IRF7,ISG15,PLSCR1	2,49762939281866e-08	18	429
GO:BP	GO:0045088	regulation of innate immune response	LTF,GRN,IFI35,OAS1,NOP53,OAS3,KLRB1,NMI,RSAD2,OASL,AKIRIN2,PARP9,TIFA,SERPING1,IRF7,ISG15,PLSCR1,ZDHHC18	5,44518448547088e-08	18	415
GO:BP	GO:0002684	positive regulation of immune system process	CD38,LTF,SLC11A1,IFI35,TESC,OAS1,SIRPB1,TNFSF13B,NOP53,OAS3,GBP1,MMP8,NMI,RSAD2,OASL,AKIRIN2,PARP9,TIFA,SERPING1,FCGR1A,MZB1,IRF7,PLSCR1,ZDHHC18,IGLC3,IGHA1,IGHG1,IGHM	7,54455077780688e-08	28	1054
GO:BP	GO:0032103	positive regulation of response to external stimulus	LTF,GRN,IFI35,OAS1,LGALS2,NOP53,OAS3,MMP8,NMI,RSAD2,OASL,AKIRIN2,PARP9,S100A8,TIFA,FCGR1A,S100A9,S100A12,IRF7,PLSCR1,ZDHHC18	7,88374743503382e-08	21	609
GO:BP	GO:0050896	response to stimulus	CD38,MPO,PGLYRP1,RPS20,LTF,SLC11A1,GRN,IFI35,PLOD1,TESC,OAS1,LGALS2,FBXO7,SIRPB1,BPI,TNFSF13B,RETN,RPS16,CLC,NOP53,BAG1,OAS3,OAS2,KLRB1,RPS12,HRH2,STAT1,GBP1,MMP8,IFIT3,IFIT2,TNFSF10,NMI,TNFAIP6,RPL23,APOBEC3A,TRIM22,JCHAIN,TPT1,RSAD2,CMPK2,OASL,AKIRIN2,DYSF,IFI44L,IFI44,PARP9,KLRG1,IFITM3,S100A8,TIFA,RPL37,DOK3,LCN2,ADM,SERPING1,FCGR1A,ACSL1,EEF1A1,MX1,CDA,PADI4,LY6E,ALPL,S100A9,S100A12,IFI27,PL…	8,43189051618836e-08	72	8976
GO:BP	GO:0080134	regulation of response to stress	PGLYRP1,LTF,GRN,IFI35,OAS1,LGALS2,NOP53,OAS3,KLRB1,STAT1,MMP8,NMI,TNFAIP6,TRIM22,TPT1,RSAD2,OASL,AKIRIN2,PARP9,S100A8,TIFA,SERPING1,FCGR1A,S100A9,S100A12	1,59623434260755e-07	25	1340
GO:BP	GO:0019058	viral life cycle	LTF,OAS1,OAS3,OAS2,APOBEC3A,TRIM22,RSAD2,OASL,IFITM3,EEF1A1,MX1,LY6E,IFI27,ISG15,PLSCR1	3,08060326859516e-07	15	320
GO:BP	GO:0002764	immune response-regulating signaling pathway	CD38,LTF,IFI35,OAS1,NOP53,OAS3,GBP1,NMI,RSAD2,OASL,TIFA,FCGR1A,IRF7,PLSCR1,ZDHHC18,IGLC3,IGHA1,IGHG1,IGHM	3,33864762536418e-07	19	492
GO:BP	GO:0002757	immune response-activating signaling pathway	CD38,LTF,IFI35,OAS1,NOP53,OAS3,GBP1,NMI,RSAD2,OASL,TIFA,IRF7,PLSCR1,ZDHHC18,IGLC3,IGHA1,IGHG1,IGHM	1,00577920997414e-06	18	465
GO:BP	GO:0002253	activation of immune response	CD38,LTF,IFI35,OAS1,NOP53,OAS3,GBP1,NMI,RSAD2,OASL,TIFA,SERPING1,IRF7,PLSCR1,ZDHHC18,IGLC3,IGHA1,IGHG1,IGHM	1,19635991336349e-06	19	531
GO:BP	GO:0006412	translation	RPS20,RPL31,RPS16,RPL34,RPS12,EEF1B2,RPS25,RPL23,RPL35,RPS27A,RPL32,RPL37,EEF1A1,RPS14,RPS21,RPL38,RPLP2,RPL35A,RPL37A,RPL10A,RPL39	1,53075930893803e-06	21	723
GO:BP	GO:0034340	response to type I interferon	OAS1,OAS3,OAS2,STAT1,IFITM3,MX1,IFI27,IRF7,ISG15	1,53791041779668e-06	9	88
GO:BP	GO:0048584	positive regulation of response to stimulus	CD38,RPS20,LTF,SLC11A1,GRN,IFI35,OAS1,LGALS2,TNFSF13B,NOP53,OAS3,RPS12,GBP1,MMP8,TNFSF10,NMI,RPL23,TRIM22,RSAD2,OASL,AKIRIN2,PARP9,S100A8,TIFA,RPL37,DOK3,SERPING1,FCGR1A,S100A9,S100A12,TSPAN5,LRG1,IRF7,PLSCR1,ZDHHC18,IGLC3,IGHA1,IGHG1,IGHM	2,91840888543597e-06	39	2274
GO:BP	GO:0043043	peptide biosynthetic process	RPS20,RPL31,RPS16,RPL34,RPS12,EEF1B2,RPS25,RPL23,RPL35,RPS27A,RPL32,RPL37,EEF1A1,RPS14,RPS21,RPL38,RPLP2,RPL35A,RPL37A,RPL10A,RPL39	3,08843615655019e-06	21	752
GO:BP	GO:0002252	immune effector process	MPO,PGLYRP1,SLC11A1,GRN,IFI35,CLC,KLRB1,NMI,RSAD2,DYSF,SERPING1,FCGR1A,MZB1,IRF7,SEMA4A,UBE2J1,IGLC2,IGLC3,IGHA1,IGHG1,IGHM	3,17160314699549e-06	21	698
GO:BP	GO:0045321	leukocyte activation	CD38,PGLYRP1,SLC11A1,GRN,IFI35,FBXO7,SIRPB1,BPI,TNFSF13B,CLC,MMP8,NMI,BCL11B,RSAD2,AKIRIN2,DYSF	4,21102606813731e-06	16	946
GO:BP	GO:0002833	positive regulation of response to biotic stimulus	LTF,GRN,IFI35,OAS1,NOP53,OAS3,NMI,RSAD2,OASL,AKIRIN2,PARP9,TIFA	4,25947902894002e-06	12	369
GO:BP	GO:0140888	interferon-mediated signaling pathway	OAS1,OAS3,OAS2,STAT1,PARP9,IFITM3,IFI27,IRF7,ISG15	8,169778560988e-06	9	106
GO:BP	GO:0043604	amide biosynthetic process	RPS20,RPL31,RPS16,RPL34,RPS12,EEF1B2,RPS25,RPL23,RPL35,RPS27A,RPL32,RPL37,ACSL1,EEF1A1,RPS14,RPS21,RPL38,RPLP2,RPL35A,RPL37A,RPL10A,RPL39	1,06531342669188e-05	22	887
GO:BP	GO:0050729	positive regulation of inflammatory response	GRN,IFI35,LGALS2,MMP8,NMI,S100A8,FCGR1A,S100A9,S100A12	1,16099135256948e-05	9	141
GO:BP	GO:0019730	antimicrobial humoral response	PGLYRP1,LTF,SLC11A1,JCHAIN,S100A9,S100A12,RPL39,IGHA1,IGHG1,IGHM	1,46589131504925e-05	10	131
GO:BP	GO:0001817	regulation of cytokine production	PGLYRP1,LTF,SLC11A1,OAS1,BPI,CLC,OAS3,OAS2,STAT1,GBP1,MMP8,NMI,RSAD2,AKIRIN2	1,68543558305888e-05	14	773
GO:BP	GO:0060337	type I interferon-mediated signaling pathway	OAS1,OAS3,OAS2,STAT1,IFITM3,IFI27,IRF7,ISG15	1,8159064966085e-05	8	81
GO:BP	GO:0001816	cytokine production	PGLYRP1,LTF,SLC11A1,OAS1,BPI,CLC,OAS3,OAS2,STAT1,GBP1,MMP8,NMI,RSAD2,AKIRIN2	1,85833134079567e-05	14	779
GO:BP	GO:0071357	cellular response to type I interferon	OAS1,OAS3,OAS2,STAT1,IFITM3,IFI27,IRF7,ISG15	2,00346617029903e-05	8	82
GO:BP	GO:0048583	regulation of response to stimulus	CD38,PGLYRP1,RPS20,LTF,SLC11A1,GRN,IFI35,OAS1,LGALS2,FBXO7,TNFSF13B,CLC,NOP53,OAS3,KLRB1,RPS12,STAT1,GBP1,MMP8,TNFSF10,NMI,TNFAIP6,RPL23,TRIM22,TPT1,RSAD2,OASL,AKIRIN2,PARP9,S100A8,TIFA,RPL37,DOK3,ADM,SERPING1,FCGR1A	2,06047762987006e-05	36	3939
GO:BP	GO:0045089	positive regulation of innate immune response	LTF,IFI35,OAS1,NOP53,OAS3,NMI,RSAD2,OASL,AKIRIN2,PARP9,TIFA,IRF7,PLSCR1,ZDHHC18	2,2674695348888e-05	14	345
GO:BP	GO:0042116	macrophage activation	SLC11A1,GRN,IFI35,BPI,MMP8,NMI,DYSF	2,42206744760827e-05	7	106
GO:BP	GO:0001775	cell activation	CD38,PGLYRP1,SLC11A1,GRN,IFI35,FBXO7,SIRPB1,BPI,TNFSF13B,CLC,MMP8,NMI,BCL11B,RSAD2,AKIRIN2,DYSF	3,22130633767882e-05	16	1092
GO:BP	GO:0034097	response to cytokine	CD38,SLC11A1,OAS1,TNFSF13B,RPS16,OAS3,OAS2,STAT1,GBP1,MMP8,OASL,PARP9,IFITM3,ACSL1,MX1,ALPL,IFI27,MX2,IRF7,ISG15,PLSCR1	3,68216604738683e-05	21	932
GO:BP	GO:0051241	negative regulation of multicellular organismal process	CD38,PGLYRP1,LTF,SLC11A1,GRN,OAS1,FBXO7,BPI,RETN,OAS3,STAT1,GBP1,NMI,TNFAIP6	5,18571300767768e-05	14	1110
GO:BP	GO:0051239	regulation of multicellular organismal process	CD38,PGLYRP1,LTF,SLC11A1,GRN,TESC,OAS1,FBXO7,SIRPB1,BPI,TNFSF13B,RETN,CLC,OAS3,OAS2,HRH2,STAT1,GBP1,MMP8	7,80980586302409e-05	19	2955
GO:BP	GO:0006518	peptide metabolic process	RPS20,RPL31,RPS16,RPL34,RPS12,EEF1B2,RPS25,RPL23,RPL35,RPS27A,RPL32,RPL37,EEF1A1,RPS14,RPS21,RPL38,RPLP2,RPL35A,RPL37A,RPL10A,RPL39	8,65416760024817e-05	21	911
GO:BP	GO:0002683	negative regulation of immune system process	PGLYRP1,LTF,GRN,OAS1,FBXO7,BPI,OAS3,GBP1,NMI,TNFAIP6	9,61383684385857e-05	10	495
GO:BP	GO:0010033	response to organic substance	CD38,MPO,LTF,SLC11A1,TESC,OAS1,BPI,TNFSF13B,RETN,RPS16,OAS3,OAS2,STAT1,GBP1,MMP8,TNFSF10,RPL23,CMPK2,OASL,AKIRIN2,PARP9,IFITM3,S100A8,ADM,ACSL1,MX1,CDA,ALPL,S100A9,IFI27,MZB1,MX2,IRF7,ISG15,PLSCR1,UBE2J1,CES1	0.000134552	37	2637
GO:BP	GO:0002694	regulation of leukocyte activation	CD38,PGLYRP1,GRN,FBXO7,SIRPB1,BPI,TNFSF13B,CLC	0.000139994	8	561
GO:BP	GO:0002221	pattern recognition receptor signaling pathway	LTF,IFI35,OAS1,NOP53,OAS3,NMI,RSAD2,OASL,TIFA	0.000152437	9	241
GO:BP	GO:0001818	negative regulation of cytokine production	PGLYRP1,LTF,SLC11A1,OAS1,BPI,OAS3,GBP1,NMI	0.000188732	8	290
GO:BP	GO:0032496	response to lipopolysaccharide	MPO,LTF,SLC11A1,BPI,MMP8,CMPK2,AKIRIN2,S100A8,ADM,ALPL,S100A9	0.000206099	11	336
GO:BP	GO:0002758	innate immune response-activating signaling pathway	LTF,IFI35,OAS1,NOP53,OAS3,NMI,RSAD2,OASL,TIFA	0.000272162	9	258
GO:BP	GO:0050865	regulation of cell activation	CD38,PGLYRP1,GRN,FBXO7,SIRPB1,BPI,TNFSF13B,CLC	0.000286775	8	616
GO:BP	GO:0007166	cell surface receptor signaling pathway	CD38,LTF,IFI35,OAS1,SIRPB1,BPI,TNFSF13B,BAG1,OAS3,OAS2,KLRB1,RPS12,STAT1,GBP1,MMP8,TNFSF10,NMI,TNFAIP6,OASL,PARP9,KLRG1,IFITM3,DOK3,FCGR1A,ACSL1,MX1,CDA,LY6E,IFI27,TSPAN5,MZB1,LRG1,IRF7,ISG15,PLSCR1,SEMA4A,IGLC3,IGHA1,IGHG1,IGHM	0.000289451	40	2799
GO:BP	GO:0002281	macrophage activation involved in immune response	GRN,IFI35,NMI,DYSF	0.000303802	4	19
GO:BP	GO:1901566	organonitrogen compound biosynthetic process	RPS20,SLC25A39,RPL31,RPS16,RPL34,RPS12,EEF1B2,RPS25,RPL23,CMPK2,RPL35,PARP9,RPS27A,RPL32,RPL37,ACSL1,EEF1A1,CDA,RPS14,RPS21,RPL38,RPLP2,RPL35A,PLSCR1,RPL37A,RPL10A,UBE2J1,RPL39,ZDHHC18	0.000342117	29	1761
GO:BP	GO:0002237	response to molecule of bacterial origin	MPO,LTF,SLC11A1,BPI,MMP8,CMPK2,AKIRIN2,S100A8,ADM,ALPL,S100A9	0.000347775	11	354
GO:BP	GO:0051240	positive regulation of multicellular organismal process	CD38,LTF,SLC11A1,GRN,TESC,OAS1,SIRPB1,TNFSF13B,RETN,OAS3,OAS2,HRH2,STAT1,MMP8	0.000349403	14	1637
GO:BP	GO:0002832	negative regulation of response to biotic stimulus	LTF,GRN,OAS1,OAS3,NMI,SERPING1,ISG15,ZDHHC18	0.000487276	8	112
GO:BP	GO:0002218	activation of innate immune response	LTF,IFI35,OAS1,NOP53,OAS3,NMI,RSAD2,OASL,TIFA	0.000526982	9	279
GO:BP	GO:0032680	regulation of tumor necrosis factor production	LTF,OAS1,BPI,OAS3,OAS2,MMP8	0.000529297	6	163
GO:BP	GO:0032640	tumor necrosis factor production	LTF,OAS1,BPI,OAS3,OAS2,MMP8	0.000529297	6	163
GO:BP	GO:1903555	regulation of tumor necrosis factor superfamily cytokine production	LTF,OAS1,BPI,OAS3,OAS2,MMP8	0.000632386	6	168
GO:BP	GO:0071706	tumor necrosis factor superfamily cytokine production	LTF,OAS1,BPI,OAS3,OAS2,MMP8	0.000632386	6	168
GO:BP	GO:0019221	cytokine-mediated signaling pathway	OAS1,TNFSF13B,OAS3,OAS2,STAT1,MMP8,OASL,PARP9,IFITM3,ACSL1,MX1,IFI27,IRF7,ISG15	0.00063886	14	499
GO:BP	GO:0050727	regulation of inflammatory response	PGLYRP1,GRN,IFI35,LGALS2,MMP8,NMI,TNFAIP6,S100A8,FCGR1A,S100A9,S100A12	0.000695316	11	375
GO:BP	GO:0045824	negative regulation of innate immune response	GRN,OAS1,OAS3,NMI,SERPING1,ISG15,ZDHHC18	0.000821456	7	82
GO:BP	GO:0006959	humoral immune response	PGLYRP1,LTF,SLC11A1,JCHAIN,SERPING1,S100A9,S100A12,RPL39,IGHA1,IGHG1,IGHM	0.00087749	11	254
GO:BP	GO:0002460	adaptive immune response based on somatic recombination of immune receptors built from immunoglobulin superfamily domains	SLC11A1,TNFSF13B,CLC,RSAD2,SERPING1,FCGR1A,IRF7,SEMA4A,IGLC2,IGLC3,IGHA1,IGHG1,IGHM	0.000995306	13	375
GO:BP	GO:0032648	regulation of interferon-beta production	OAS1,OAS3,OAS2,NMI,IRF7,ISG15	0.00112826	6	59
GO:BP	GO:0032608	interferon-beta production	OAS1,OAS3,OAS2,NMI,IRF7,ISG15	0.00112826	6	59
GO:BP	GO:0045730	respiratory burst	MPO,SLC11A1,GRN	0.00116858	3	39
GO:BP	GO:0002768	immune response-regulating cell surface receptor signaling pathway	CD38,LTF,IFI35,OAS1,GBP1,NMI,FCGR1A,PLSCR1,IGLC3,IGHA1,IGHG1,IGHM	0.00152234	12	327
GO:BP	GO:0043603	amide metabolic process	RPS20,RPL31,RPS16,RPL34,RPS12,EEF1B2,RPS25,RPL23,RPL35,RPS27A,RPL32,RPL37,ACSL1,EEF1A1,RPS14,RPS21,RPL38,RPLP2,RPL35A,RPL37A,RPL10A,RPL39	0.00187244	22	1194
GO:BP	GO:0007165	signal transduction	CD38,PGLYRP1,RPS20,LTF,GRN,IFI35,OAS1,FBXO7,SIRPB1,BPI,TNFSF13B,RETN,NOP53,BAG1,OAS3,OAS2,KLRB1,RPS12,HRH2,STAT1,GBP1,MMP8,TNFSF10,NMI,TNFAIP6,RPL23,TRIM22,TPT1,RSAD2,OASL,PARP9,KLRG1,IFITM3,S100A8,TIFA,RPL37,DOK3,ADM,FCGR1A,ACSL1,MX1,CDA,LY6E,S100A9,S100A12,IFI27,TSPAN5,MZB1,LRG1	0.00242827	49	5959
GO:BP	GO:0048518	positive regulation of biological process	CD38,NFIX,RPS20,LTF,SLC11A1,GRN,IFI35,TESC,OAS1,LGALS2,FBXO7,SIRPB1,TNFSF13B,RETN,NOP53,OAS3,OAS2,RPS12,HRH2,STAT1,GBP1,MMP8,IFIT2,TNFSF10,NMI,TNFAIP6,RPL23,BCL11B,TRIM22,JCHAIN,RSAD2,OASL,AKIRIN2,PARP9,S100A8,TIFA,RPL37,DOK3,LCN2,ADM,SERPING1,FCGR1A,ACSL1	0.00258363	43	6250
GO:BP	GO:0051716	cellular response to stimulus	CD38,MPO,PGLYRP1,RPS20,LTF,SLC11A1,GRN,IFI35,TESC,OAS1,FBXO7,SIRPB1,BPI,TNFSF13B,RETN,RPS16,NOP53,BAG1,OAS3,OAS2,KLRB1,RPS12,HRH2,STAT1,GBP1,MMP8,TNFSF10,NMI,TNFAIP6,RPL23,TRIM22,TPT1,RSAD2,CMPK2,OASL,AKIRIN2,PARP9,KLRG1,IFITM3,S100A8,TIFA,RPL37,DOK3,ADM,FCGR1A,ACSL1,MX1,CDA,LY6E,ALPL,S100A9,S100A12,IFI27,TSPAN5,MZB1,LRG1	0.00306519	56	7394
GO:BP	GO:0006954	inflammatory response	PGLYRP1,SLC11A1,GRN,IFI35,LGALS2,MMP8,NMI,TNFAIP6,KLRG1,S100A8,ADM,FCGR1A,S100A9,S100A12,PLD4	0.00367791	15	829
GO:BP	GO:0043067	regulation of programmed cell death	CD38,MPO,LTF,GRN,LGALS2,FBXO7,NOP53,BAG1,STAT1,GBP1,IFIT3,IFIT2,TNFSF10,BCL11B,TPT1	0.00370637	15	1506
GO:BP	GO:0032481	positive regulation of type I interferon production	OAS1,OAS3,OAS2,STAT1,IRF7,ISG15	0.00401489	6	73
GO:BP	GO:0002429	immune response-activating cell surface receptor signaling pathway	CD38,LTF,IFI35,OAS1,GBP1,NMI,PLSCR1,IGLC3,IGHA1,IGHG1,IGHM	0.0043173	11	299
GO:BP	GO:0032728	positive regulation of interferon-beta production	OAS1,OAS3,OAS2,IRF7,ISG15	0.00453852	5	42
GO:BP	GO:0002250	adaptive immune response	SLC11A1,TNFSF13B,CLC,JCHAIN,RSAD2,AKIRIN2,SERPING1,FCGR1A,IRF7,SEMA4A,IGLV4-69,IGLV6-57,IGLC2,IGLC3,IGHA1,IGHG1,IGHM	0.00526583	17	739
GO:BP	GO:0070887	cellular response to chemical stimulus	MPO,LTF,SLC11A1,TESC,OAS1,BPI,TNFSF13B,RPS16,NOP53,OAS3,OAS2,STAT1,GBP1,MMP8,TNFAIP6,RPL23,CMPK2,OASL,AKIRIN2,PARP9,IFITM3,S100A8,ACSL1,MX1,ALPL,S100A9,S100A12,IFI27	0.00532475	28	2683
GO:BP	GO:0034142	toll-like receptor 4 signaling pathway	LTF,IFI35,OAS1,NMI	0.00542924	4	50
GO:BP	GO:0002274	myeloid leukocyte activation	SLC11A1,GRN,IFI35,BPI,MMP8,NMI,DYSF	0.00592506	7	238
GO:BP	GO:0002753	cytoplasmic pattern recognition receptor signaling pathway	OAS1,NOP53,OAS3,RSAD2,OASL,TIFA,IRF7,ZDHHC18	0.00600895	8	156
GO:BP	GO:0032479	regulation of type I interferon production	OAS1,OAS3,OAS2,STAT1,NMI,IRF7,ISG15	0.00638841	7	122
GO:BP	GO:0032606	type I interferon production	OAS1,OAS3,OAS2,STAT1,NMI,IRF7,ISG15	0.00638841	7	122
GO:BP	GO:0019731	antibacterial humoral response	LTF,JCHAIN,RPL39,IGHA1,IGHG1,IGHM	0.00662019	6	68
GO:BP	GO:0050832	defense response to fungus	MPO,LTF,S100A8,S100A9,S100A12	0.00754817	5	59
GO:BP	GO:0071659	negative regulation of IP-10 production	OAS1,OAS3	0.00792982	2	3
GO:BP	GO:0140895	cell surface toll-like receptor signaling pathway	LTF,IFI35,OAS1,NMI	0.00988403	4	58
GO:BP	GO:0023052	signaling	CD38,PGLYRP1,RPS20,LTF,GRN,IFI35,OAS1,FBXO7,SIRPB1,BPI,TNFSF13B,RETN,NOP53,BAG1,OAS3,OAS2,KLRB1,RPS12,HRH2,STAT1,GBP1,MMP8,TNFSF10,NMI,TNFAIP6,RPL23,TRIM22,TPT1,RSAD2,OASL,DYSF,PARP9,KLRG1,IFITM3,S100A8,TIFA,RPL37,DOK3,ADM,FCGR1A,ACSL1,MX1,CDA,LY6E,S100A9,S100A12,IFI27,TSPAN5,MZB1,LRG1	0.0107816	50	6447
GO:BP	GO:0023051	regulation of signaling	CD38,RPS20,LTF,IFI35,OAS1,FBXO7,RETN,NOP53,OAS3,RPS12,STAT1,GBP1,MMP8,TNFSF10,NMI,TNFAIP6,RPL23,TRIM22,TPT1,RSAD2,OASL,DYSF,PARP9,S100A8,TIFA,RPL37,DOK3,ADM	0.0115587	28	3437
GO:BP	GO:0048519	negative regulation of biological process	CD38,MPO,PGLYRP1,NFIX,LTF,SLC11A1,GRN,IFI35,TESC,OAS1,FBXO7,BPI,RETN,NOP53,BAG1,OAS3,OAS2,LMNB1,STAT1,GBP1,IFIT3,NMI,TNFAIP6,RPL23,BCL11B,APOBEC3A,TRIM22,TPT1,RSAD2,OASL,AKIRIN2,DYSF	0.011756	32	5874
GO:BP	GO:0010646	regulation of cell communication	CD38,RPS20,LTF,IFI35,OAS1,FBXO7,RETN,NOP53,OAS3,RPS12,STAT1,GBP1,MMP8,TNFSF10,NMI,TNFAIP6,RPL23,TRIM22,TPT1,RSAD2,OASL,DYSF,PARP9,S100A8,TIFA,RPL37,DOK3,ADM	0.0119609	28	3443
GO:BP	GO:0071345	cellular response to cytokine stimulus	OAS1,TNFSF13B,RPS16,OAS3,OAS2,STAT1,GBP1,MMP8,OASL,PARP9,IFITM3,ACSL1,MX1,IFI27,IRF7,ISG15	0.0140036	16	839
GO:BP	GO:0042981	regulation of apoptotic process	CD38,MPO,LTF,GRN,LGALS2,FBXO7,NOP53,BAG1,STAT1,IFIT3,IFIT2,TNFSF10,BCL11B,TPT1	0.0140038	14	1463
GO:BP	GO:0002752	cell surface pattern recognition receptor signaling pathway	LTF,IFI35,OAS1,NMI	0.0156098	4	65
GO:BP	GO:0071612	IP-10 production	OAS1,OAS3	0.0158471	2	4
GO:BP	GO:0071658	regulation of IP-10 production	OAS1,OAS3	0.0158471	2	4
GO:BP	GO:2000342	negative regulation of chemokine (C-X-C motif) ligand 2 production	OAS1,OAS3	0.0158471	2	4
GO:BP	GO:0007154	cell communication	CD38,PGLYRP1,RPS20,LTF,GRN,IFI35,OAS1,FBXO7,SIRPB1,BPI,TNFSF13B,RETN,NOP53,BAG1,OAS3,OAS2,KLRB1,RPS12,HRH2,STAT1,GBP1,MMP8,TNFSF10,NMI,TNFAIP6,RPL23,TRIM22,TPT1,RSAD2,OASL,DYSF,PARP9,KLRG1,IFITM3,S100A8,TIFA,RPL37,DOK3,ADM,FCGR1A,ACSL1,MX1,CDA,LY6E,S100A9,S100A12,IFI27,TSPAN5,MZB1,LRG1	0.0165554	50	6537
GO:BP	GO:0009620	response to fungus	MPO,LTF,S100A8,S100A9,S100A12	0.017608	5	70
GO:BP	GO:0010647	positive regulation of cell communication	CD38,RPS20,LTF,IFI35,RETN,RPS12,MMP8,TNFSF10,NMI,RPL23,TRIM22,RSAD2,OASL,PARP9,S100A8,TIFA,RPL37,DOK3,S100A9,S100A12,TSPAN5,LRG1	0.0176979	22	1777
GO:BP	GO:0023056	positive regulation of signaling	CD38,RPS20,LTF,IFI35,RETN,RPS12,MMP8,TNFSF10,NMI,RPL23,TRIM22,RSAD2,OASL,PARP9,S100A8,TIFA,RPL37,DOK3,S100A9,S100A12,TSPAN5,LRG1	0.017856	22	1778
GO:BP	GO:0031348	negative regulation of defense response	PGLYRP1,GRN,OAS1,OAS3,NMI,TNFAIP6	0.0199952	6	247
GO:BP	GO:0051249	regulation of lymphocyte activation	CD38,PGLYRP1,FBXO7,SIRPB1,TNFSF13B,CLC	0.0201959	6	497
GO:BP	GO:0002366	leukocyte activation involved in immune response	PGLYRP1,SLC11A1,GRN,IFI35	0.0206266	4	300
GO:BP	GO:0042254	ribosome biogenesis	RPS16,NOP53,RPS12,RPS25,RPL35,RPS14,RPS21,RPL38,RPL35A,RPL10A	0.0215366	10	322
GO:BP	GO:0002263	cell activation involved in immune response	PGLYRP1,SLC11A1,GRN,IFI35	0.0217313	4	304
GO:BP	GO:0009966	regulation of signal transduction	RPS20,LTF,IFI35,OAS1,FBXO7,NOP53,OAS3,RPS12,STAT1,GBP1,MMP8,TNFSF10,NMI,TNFAIP6,RPL23,TRIM22,TPT1,RSAD2,OASL,PARP9,S100A8,TIFA,RPL37,DOK3,ADM,S100A9,S100A12,TSPAN5,MZB1,LRG1	0.0232592	30	3010
GO:BP	GO:0046649	lymphocyte activation	CD38,PGLYRP1,SLC11A1,FBXO7,SIRPB1,TNFSF13B,CLC	0.0233944	7	783
GO:BP	GO:0050777	negative regulation of immune response	PGLYRP1,GRN,OAS1,OAS3,NMI,SERPING1,ISG15,ZDHHC18	0.0236502	8	188
GO:BP	GO:0012501	programmed cell death	CD38,MPO,LTF,GRN,LGALS2,FBXO7,CLC,NOP53,BAG1,STAT1,GBP1,IFIT3,IFIT2,TNFSF10,BCL11B,TPT1	0.0236924	16	1984
GO:BP	GO:0008219	cell death	CD38,MPO,LTF,GRN,LGALS2,FBXO7,CLC,NOP53,BAG1,STAT1,GBP1,IFIT3,IFIT2,TNFSF10,BCL11B,TPT1	0.0243014	16	1988
GO:BP	GO:0002449	lymphocyte mediated immunity	CLC,KLRB1,RSAD2,SERPING1,FCGR1A,IRF7,IGLC2,IGLC3,IGHA1,IGHG1,IGHM	0.025659	11	361
GO:BP	GO:0042221	response to chemical	CD38,MPO,LTF,SLC11A1,TESC,OAS1,BPI,TNFSF13B,RETN,RPS16,NOP53,OAS3,OAS2,STAT1,GBP1,MMP8,TNFSF10,TNFAIP6,RPL23,CMPK2,OASL,AKIRIN2,PARP9,IFITM3,S100A8,ADM,ACSL1,MX1,CDA,ALPL,S100A9,S100A12,IFI27,RNASE2,MZB1,MX2,IRF7,ISG15,PLSCR1,SEMA4A,UBE2J1,CES1	0.0261399	42	3957
GO:BP	GO:0070488	neutrophil aggregation	S100A8,S100A9	0.0275465	2	2
GO:BP	GO:0032119	sequestering of zinc ion	S100A8,S100A9	0.0275465	2	2
GO:BP	GO:0009967	positive regulation of signal transduction	RPS20,LTF,IFI35,RPS12,MMP8,TNFSF10,NMI,RPL23,TRIM22,RSAD2,OASL,PARP9,S100A8,TIFA,RPL37,DOK3,S100A9,S100A12,TSPAN5,LRG1	0.0296878	20	1561
GO:BP	GO:1901564	organonitrogen compound metabolic process	LAP3,CD38,PGLYRP1,RPS20,LTF,SLC25A39,SLC11A1,GRN,RPL31,PLOD1,TESC,FBXO7,RPS16,NOP53,BAG1,RPL34,RPS12,EEF1B2,MMP8,RPS25,TNFSF10,NMI,TNFAIP6,RPL23,APOBEC3A,TRIM22,CMPK2,AKIRIN2,RPL35,PARP9,S100A8,RPS27A,RPL32,RPL37,FCGR1A,ACSL1,EEF1A1,CDA,PADI4,ALPL,S100A9,S100A12,RPS14,IFI27,TSPAN5	0.030201	45	5986
GO:BP	GO:0032102	negative regulation of response to external stimulus	PGLYRP1,LTF,GRN,OAS1,OAS3,NMI,TNFAIP6	0.0322095	7	405
GO:BP	GO:0034145	positive regulation of toll-like receptor 4 signaling pathway	LTF,IFI35	0.032231	2	13
GO:BP	GO:0033993	response to lipid	CD38,MPO,LTF,SLC11A1,TESC,BPI,MMP8,CMPK2,AKIRIN2,S100A8,ADM,ACSL1,ALPL,S100A9	0.0342038	14	920
GO:BP	GO:0002695	negative regulation of leukocyte activation	PGLYRP1,GRN,FBXO7,BPI	0.0344894	4	186
GO:BP	GO:0002679	respiratory burst involved in defense response	MPO,GRN	0.0405538	2	16
GO:BP	GO:0062208	positive regulation of pattern recognition receptor signaling pathway	LTF,IFI35,RSAD2,OASL	0.041956	4	65
GO:BP	GO:0002220	innate immune response activating cell surface receptor signaling pathway	LTF,IFI35,OAS1,NMI	0.0432509	4	84
GO:BP	GO:0048522	positive regulation of cellular process	CD38,NFIX,RPS20,LTF,SLC11A1,GRN,IFI35,TESC,OAS1,LGALS2,FBXO7,SIRPB1,TNFSF13B,RETN,OAS3,OAS2,RPS12,STAT1,GBP1,MMP8,IFIT2,TNFSF10,NMI,TNFAIP6,RPL23,BCL11B,TRIM22,RSAD2,OASL,AKIRIN2	0.0434533	30	5717
GO:BP	GO:0032760	positive regulation of tumor necrosis factor production	OAS1,OAS3,OAS2,MMP8	0.0437096	4	101
GO:BP	GO:0006915	apoptotic process	CD38,MPO,LTF,GRN,LGALS2,FBXO7,CLC,NOP53,BAG1,STAT1,IFIT3,IFIT2,TNFSF10,BCL11B,TPT1,S100A8,LCN2,ADM,MX1,S100A9,IFI27,MZB1	0.0467784	22	1913
GO:BP	GO:0062207	regulation of pattern recognition receptor signaling pathway	LTF,IFI35,NOP53,RSAD2,OASL,IRF7,ZDHHC18	0.0479248	7	151
GO:CC	GO:0022626	cytosolic ribosome	RPS20,RPL31,RPS16,RPL34,RPS12,RPS25,RPL23,RPL35,RPS27A,RPL32,RPL37,EEF1A1,RPS14,RPS21,RPL38,RPLP2,RPL35A,RPL37A,RPL10A,RPL39,RPS29,UBA52	1,56108515194205e-23	22	117
GO:CC	GO:0044391	ribosomal subunit	RPS20,RPL31,RPS16,RPL34,RPS12,RPS25,RPL23,RPL35,RPS27A,RPL32,RPL37,RPS14,RPS21,RPL38,RPLP2,RPL35A,RPL37A,RPL10A,RPL39,RPS29,UBA52	2,94291944475647e-17	21	192
GO:CC	GO:0022625	cytosolic large ribosomal subunit	RPL31,RPL34,RPL23,RPL35,RPL32,RPL37,RPL38,RPLP2,RPL35A,RPL37A,RPL10A,RPL39,UBA52	1,72213416738811e-14	13	57
GO:CC	GO:0034774	secretory granule lumen	MPO,PGLYRP1,LTF,GRN,BPI,RETN,MMP8,S100A8,LCN2,SERPING1,EEF1A1,CDA,S100A9,S100A12,RNASE2,LRG1	1,57204503747042e-10	16	320
GO:CC	GO:0060205	cytoplasmic vesicle lumen	MPO,PGLYRP1,LTF,GRN,BPI,RETN,MMP8,S100A8,LCN2,SERPING1,EEF1A1,CDA,S100A9,S100A12,RNASE2,LRG1	1,81314793387387e-10	16	323
GO:CC	GO:0031983	vesicle lumen	MPO,PGLYRP1,LTF,GRN,BPI,RETN,MMP8,S100A8,LCN2,SERPING1,EEF1A1,CDA,S100A9,S100A12,RNASE2,LRG1	1,90085476356448e-10	16	324
GO:CC	GO:0005840	ribosome	RPS20,RPL31,OAS1,RPS16,RPL34,RPS12,RPS25,RPL23,RPL35,RPS27A,RPL32,RPL37,EEF1A1,RPS14,RPS21,RPL38,RPLP2,RPL35A,RPL37A,RPL10A,RPL39,RPS29,UBA52	2,01027618008577e-10	23	520
GO:CC	GO:0015934	large ribosomal subunit	RPL31,RPL34,RPL23,RPL35,RPL32,RPL37,RPL38,RPLP2,RPL35A,RPL37A,RPL10A,RPL39,UBA52	3,10130399887471e-10	13	117
GO:CC	GO:0005615	extracellular space	LAP3,CD38,MPO,PGLYRP1,RPS20,LTF,GRN,IFI35,RPL31,PLOD1,BPI,TNFSF13B,RETN,RPS16,RPL34,OAS3,MMP8,RPS25,PLBD1,TNFSF10,NMI,TNFAIP6,RPL23,JCHAIN,TPT1,DYSF,S100A8,RPS27A,LCN2,ADM,SERPING1,EEF1A1,PDZK1IP1,ALPL,S100A9,RPS14,RNASE2,LRG1,RPLP2,RPL35A,TCN2,PLSCR1,RPL37A,RPL10A,RPL39,IGLV4-69,IGLV6-57,IGLC2,IGLC3,IGHA1,IGHG1,IGHM	9,60778171981609e-10	52	3303
GO:CC	GO:0005576	extracellular region	LAP3,CD38,MPO,PGLYRP1,RPS20,LTF,GRN,IFI35,RPL31,PLOD1,OAS1,BPI,TNFSF13B,RETN,RPS16,RPL34,OAS3,GBP1,MMP8,RPS25,PLBD1,TNFSF10,NMI,TNFAIP6,RPL23,JCHAIN,TPT1,DYSF,S100A8,RPS27A,LCN2,ADM,SERPING1,EEF1A1,CDA,LY6E,PDZK1IP1,ALPL,S100A9,S100A12,RPS14,RNASE2,MZB1,LRG1,RPLP2,RPL35A,TCN2,ISG15,PLSCR1,RPL37A,RPL10A,RPL39,IGLV4-69,IGLV6-57,IGLC2,IGLC3,IGHA1,IGHG1,IGHM	2,03978547552392e-09	59	4213
GO:CC	GO:0070062	extracellular exosome	LAP3,CD38,MPO,PGLYRP1,RPS20,LTF,GRN,RPL31,PLOD1,BPI,RETN,RPS16,RPL34,RPS25,TNFSF10,RPL23,JCHAIN,TPT1,DYSF,S100A8,RPS27A,LCN2,SERPING1,EEF1A1,PDZK1IP1,ALPL,S100A9,RPS14,RNASE2,LRG1,RPLP2,RPL35A,PLSCR1,RPL37A,RPL10A,IGLC2,IGLC3,IGHA1,IGHG1,IGHM,RPS29	2,8998881862437e-09	41	2109
GO:CC	GO:0022627	cytosolic small ribosomal subunit	RPS20,RPS16,RPS12,RPS25,RPS27A,RPS14,RPS21,RPS29,UBA52	3,59877694707555e-09	9	44
GO:CC	GO:1903561	extracellular vesicle	LAP3,CD38,MPO,PGLYRP1,RPS20,LTF,GRN,RPL31,PLOD1,BPI,RETN,RPS16,RPL34,RPS25,TNFSF10,RPL23,JCHAIN,TPT1,DYSF,S100A8,RPS27A,LCN2,SERPING1,EEF1A1,PDZK1IP1,ALPL,S100A9,RPS14,RNASE2,LRG1,RPLP2,RPL35A,PLSCR1,RPL37A,RPL10A,IGLC2,IGLC3,IGHA1,IGHG1,IGHM,RPS29	4,15220037567439e-09	41	2133
GO:CC	GO:0043230	extracellular organelle	LAP3,CD38,MPO,PGLYRP1,RPS20,LTF,GRN,RPL31,PLOD1,BPI,RETN,RPS16,RPL34,RPS25,TNFSF10,RPL23,JCHAIN,TPT1,DYSF,S100A8,RPS27A,LCN2,SERPING1,EEF1A1,PDZK1IP1,ALPL,S100A9,RPS14,RNASE2,LRG1,RPLP2,RPL35A,PLSCR1,RPL37A,RPL10A,IGLC2,IGLC3,IGHA1,IGHG1,IGHM,RPS29	4,21427348242088e-09	41	2134
GO:CC	GO:0065010	extracellular membrane-bounded organelle	LAP3,CD38,MPO,PGLYRP1,RPS20,LTF,GRN,RPL31,PLOD1,BPI,RETN,RPS16,RPL34,RPS25,TNFSF10,RPL23,JCHAIN,TPT1,DYSF,S100A8,RPS27A,LCN2,SERPING1,EEF1A1,PDZK1IP1,ALPL,S100A9,RPS14,RNASE2,LRG1,RPLP2,RPL35A,PLSCR1,RPL37A,RPL10A,IGLC2,IGLC3,IGHA1,IGHG1,IGHM,RPS29	4,21427348242088e-09	41	2134
GO:CC	GO:0097013	phagocytic vesicle lumen	MPO,PGLYRP1,LTF	6,04372215592395e-08	3	5
GO:CC	GO:0030141	secretory granule	MPO,PGLYRP1,LTF,SLC11A1,GRN,SIRPB1,BPI,RETN,MMP8,TNFAIP6,S100A8,DOK3,LCN2,SERPING1,EEF1A1,CDA,S100A9,S100A12,RNASE2,LRG1	3,49769485289838e-07	20	896
GO:CC	GO:0031982	vesicle	LAP3,CD38,MPO,PGLYRP1,RPS20,LTF,SLC11A1,GRN,RPL31,PLOD1,SIRPB1,BPI,RETN,RPS16,RPL34,GBP1,MMP8,RPS25,TNFSF10,TNFAIP6,RPL23,JCHAIN,TPT1,DYSF,IFITM3,S100A8,RPS27A,DOK3,LCN2,SERPING1,FCGR1A,EEF1A1,CDA,PDZK1IP1,ALPL,S100A9,S100A12,RPS14,PLD4,RNASE2,LRG1,SAMD9L,RPLP2,RPL35A,IRF7,PLSCR1,RPL37A,RPL10A,IGLC2,IGLC3,IGHA1,IGHG1,IGHM	4,09287986629974e-07	53	4004
GO:CC	GO:0015935	small ribosomal subunit	RPS20,RPS16,RPS12,RPS25,RPS27A,RPS14,RPS21,RPS29,UBA52	8,57802594910024e-07	9	79
GO:CC	GO:0099503	secretory vesicle	MPO,PGLYRP1,LTF,SLC11A1,GRN,SIRPB1,BPI,RETN,MMP8,TNFAIP6,DYSF,S100A8,DOK3,LCN2,SERPING1,EEF1A1,CDA,S100A9,S100A12,RNASE2,LRG1	1,22305909412661e-06	21	1069
GO:CC	GO:0035580	specific granule lumen	PGLYRP1,LTF,BPI,RETN,MMP8,LCN2,LRG1	2,43176042637843e-06	7	61
GO:CC	GO:0005737	cytoplasm	LAP3,MPO,PGLYRP1,RPS20,LTF,SLC25A39,SLC11A1,GRN,IFI35,RPL31,PLOD1,TESC,OAS1,FBXO7,SIRPB1,BPI,TNFSF13B,RETN,RPS16,CLC,NOP53,BAG1,RPL34,OAS3,OAS2,RPS12,EEF1B2,STAT1,GBP1,MMP8,RPS25,BBOF1,IFIT3,IFIT2,PLBD1,NMI,TNFAIP6,EMC3,RPL23,APOBEC3A,TRIM22,TPT1,RSAD2,CMPK2,OASL,AKIRIN2,DYSF,GYPC,RPL35,IFI44L,IFI44,PARP9,IFITM3,S100A8,RPS27A,RPL32,TIFA,RPL37,DOK3,LCN2,ADM,SERPING1,FCGR1A,ACSL1,EEF1A1,MX1,CDA,PAD…	3,63415653363683e-06	82	12345
GO:CC	GO:0071682	endocytic vesicle lumen	MPO,PGLYRP1,LTF	1,06772943816815e-05	3	23
GO:CC	GO:0071735	IgG immunoglobulin complex	IGLC2,IGLC3,IGHA1,IGHG1	2,36658282571733e-05	4	8
GO:CC	GO:1904724	tertiary granule lumen	PGLYRP1,LTF,MMP8,TNFAIP6,CDA,LRG1	4,08821849933932e-05	6	55
GO:CC	GO:0045335	phagocytic vesicle	MPO,PGLYRP1,LTF,SLC11A1	6,41678485116261e-05	4	143
GO:CC	GO:0012505	endomembrane system	MPO,PGLYRP1,LTF,SLC11A1,GRN,PLOD1,OAS1,SIRPB1,BPI,RETN,RPL34,RPS12,LMNB1,EEF1B2,GBP1,MMP8,IFIT2,TNFAIP6,EMC3,TRIM22,TPT1,RSAD2,DYSF,IFITM3,S100A8,RPS27A,DOK3,LCN2,SERPING1,FCGR1A,ACSL1,EEF1A1,MX1,CDA,S100A9,S100A12,IFI27,PLD4,TSPAN5,RNASE2,MZB1,LRG1,RPS21,SAMD9L,PCGF5	6,6469389637221e-05	45	4777
GO:CC	GO:0042571	immunoglobulin complex, circulating	JCHAIN,IGHA1,IGHG1,IGHM	0.000113526	4	11
GO:CC	GO:0070820	tertiary granule	PGLYRP1,LTF,SLC11A1,MMP8,TNFAIP6,DOK3,CDA,LRG1	0.000161628	8	163
GO:CC	GO:0035578	azurophil granule lumen	MPO,GRN,BPI,RETN	0.000474102	4	91
GO:CC	GO:0031974	membrane-enclosed lumen	MPO,PGLYRP1,NFIX,RPS20,LTF,GRN,IFI35,TESC,OAS1,FBXO7,BPI,RETN,RPS16,NOP53,BAG1,RPL34,OAS3,OAS2,RPS12,LMNB1,STAT1,MMP8,RPS25,NMI,TNFAIP6,RPL23,APOBEC3A,TRIM22,TPT1,RSAD2,CMPK2,OASL,AKIRIN2,RPL35,PARP9,S100A8,RPS27A,LCN2,SERPING1,EEF1A1,CDA,PADI4,ALPL,S100A9,S100A12,RPS14,TSPAN5,RNASE2,MZB1,LRG1,RPS21	0.000652839	51	6657
GO:CC	GO:0070013	intracellular organelle lumen	MPO,PGLYRP1,NFIX,RPS20,LTF,GRN,IFI35,TESC,OAS1,FBXO7,BPI,RETN,RPS16,NOP53,BAG1,RPL34,OAS3,OAS2,RPS12,LMNB1,STAT1,MMP8,RPS25,NMI,TNFAIP6,RPL23,APOBEC3A,TRIM22,TPT1,RSAD2,CMPK2,OASL,AKIRIN2,RPL35,PARP9,S100A8,RPS27A,LCN2,SERPING1,EEF1A1,CDA,PADI4,ALPL,S100A9,S100A12,RPS14,TSPAN5,RNASE2,MZB1,LRG1,RPS21	0.000652839	51	6657
GO:CC	GO:0043233	organelle lumen	MPO,PGLYRP1,NFIX,RPS20,LTF,GRN,IFI35,TESC,OAS1,FBXO7,BPI,RETN,RPS16,NOP53,BAG1,RPL34,OAS3,OAS2,RPS12,LMNB1,STAT1,MMP8,RPS25,NMI,TNFAIP6,RPL23,APOBEC3A,TRIM22,TPT1,RSAD2,CMPK2,OASL,AKIRIN2,RPL35,PARP9,S100A8,RPS27A,LCN2,SERPING1,EEF1A1,CDA,PADI4,ALPL,S100A9,S100A12,RPS14,TSPAN5,RNASE2,MZB1,LRG1,RPS21	0.000652839	51	6657
GO:CC	GO:0031410	cytoplasmic vesicle	MPO,PGLYRP1,LTF,SLC11A1,GRN,SIRPB1,BPI,RETN,GBP1,MMP8,TNFAIP6,TPT1,DYSF,IFITM3,S100A8,RPS27A,DOK3,LCN2,SERPING1,FCGR1A,EEF1A1,CDA,S100A9,S100A12,PLD4,RNASE2,LRG1,SAMD9L	0.000847059	28	2513
GO:CC	GO:0097708	intracellular vesicle	MPO,PGLYRP1,LTF,SLC11A1,GRN,SIRPB1,BPI,RETN,GBP1,MMP8,TNFAIP6,TPT1,DYSF,IFITM3,S100A8,RPS27A,DOK3,LCN2,SERPING1,FCGR1A,EEF1A1,CDA,S100A9,S100A12,PLD4,RNASE2,LRG1,SAMD9L	0.00088075	28	2518
GO:CC	GO:0019814	immunoglobulin complex	JCHAIN,IGLV4-69,IGLV6-57,IGLC2,IGLC3,IGHA1,IGHG1,IGHM	0.00103467	8	152
GO:CC	GO:0071745	IgA immunoglobulin complex	JCHAIN,IGLC3,IGHA1	0.00116434	3	6
GO:CC	GO:0071753	IgM immunoglobulin complex	JCHAIN,IGLC3,IGHM	0.00121997	3	6
GO:CC	GO:0042581	specific granule	PGLYRP1,LTF,BPI,RETN,MMP8,LCN2,LRG1	0.00169422	7	158
GO:CC	GO:0030139	endocytic vesicle	MPO,PGLYRP1,LTF,SLC11A1	0.00217277	4	346
GO:CC	GO:0005829	cytosol	RPS20,IFI35,RPL31,TESC,OAS1,FBXO7,RPS16,CLC,NOP53,BAG1,RPL34,OAS3,OAS2,RPS12,EEF1B2,STAT1,GBP1,RPS25,IFIT3,IFIT2,PLBD1,NMI,RPL23,TRIM22,TPT1,OASL,RPL35,PARP9,S100A8,RPS27A,RPL32,TIFA,RPL37,EEF1A1,MX1,CDA,PADI4,S100A9,S100A12,RPS14,RPS21,RPL38,RPLP2,RPL35A,MX2,IRF7,ISG15,PLSCR1,RPL37A,RPL10A,CES1,RPL39	0.00287353	52	5487
GO:CC	GO:0042582	azurophil granule	MPO,GRN,BPI,RETN	0.00384483	4	154
GO:CC	GO:0005766	primary lysosome	MPO,GRN,BPI,RETN	0.00384483	4	154
GO:CC	GO:0072562	blood microparticle	JCHAIN,SERPING1,IGLC2,IGLC3,IGHA1,IGHG1,IGHM	0.00500906	7	136
GO:CC	GO:0005775	vacuolar lumen	MPO,GRN,BPI,RETN	0.00679763	4	178
GO:CC	GO:0005654	nucleoplasm	MPO,NFIX,RPS20,IFI35,TESC,OAS1,FBXO7,RPS16,NOP53,BAG1,OAS3,OAS2,RPS12,LMNB1,STAT1,RPS25,NMI,RPL23,APOBEC3A,TRIM22,TPT1,CMPK2,OASL,AKIRIN2	0.0117406	24	4220
GO:CC	GO:0005925	focal adhesion	LAP3,RPL31,TNFSF13B,RPS16,RPL23,RPS14,RPL38,RPLP2,RPL37A,RPL10A,RPS29	0.0180512	11	422
GO:CC	GO:0030055	cell-substrate junction	LAP3,RPL31,TNFSF13B,RPS16,RPL23,RPS14,RPL38,RPLP2,RPL37A,RPL10A,RPS29	0.0222499	11	432
GO:CC	GO:0005853	eukaryotic translation elongation factor 1 complex	EEF1B2,EEF1A1	0.022816	2	4
GO:CC	GO:0071752	secretory dimeric IgA immunoglobulin complex	JCHAIN,IGHA1	0.0309014	2	3
GO:CC	GO:0071750	dimeric IgA immunoglobulin complex	JCHAIN,IGHA1	0.0309014	2	3
GO:CC	GO:0071756	pentameric IgM immunoglobulin complex	JCHAIN,IGHM	0.0318765	2	3
GO:CC	GO:0071754	IgM immunoglobulin complex, circulating	JCHAIN,IGHM	0.0318765	2	3
GO:CC	GO:0101002	ficolin-1-rich granule	SLC11A1,TNFAIP6,DOK3,EEF1A1,CDA,LRG1	0.044885	6	184
GO:MF	GO:0003735	structural constituent of ribosome	RPS20,RPL31,RPS16,RPL34,RPS12,RPS25,RPL23,RPL35,RPS27A,RPL32,RPL37,RPS14,RPS21,RPL38,RPLP2,RPL35A,RPL37A,RPL10A,RPL39,RPS29,UBA52	6,62674196097238e-09	21	450
GO:MF	GO:0001730	2'-5'-oligoadenylate synthetase activity	OAS1,OAS3,OAS2	1,1670825372999e-06	3	3
GO:MF	GO:0034987	immunoglobulin receptor binding	JCHAIN,IGHA1,IGHG1,IGHM	0.00103484	4	15
GO:MF	GO:0005198	structural molecule activity	RPS20,RPL31,RPS16,RPL34,RPS12,LMNB1,RPS25,RPL23,RPL35,RPS27A,RPL32,RPL37,RPS14,RPS21,RPL38,RPLP2,RPL35A,H1-2,RPL37A,RPL10A,RPL39	0.00106777	21	1100
GO:MF	GO:1990948	ubiquitin ligase inhibitor activity	RPS20,RPL23,RPL37	0.00161383	3	9
GO:MF	GO:0055105	ubiquitin-protein transferase inhibitor activity	RPS20,RPL23,RPL37	0.00419526	3	12
GO:MF	GO:0050786	RAGE receptor binding	S100A8,S100A9,S100A12	0.0044334	3	10
GO:MF	GO:0070566	adenylyltransferase activity	OAS1,OAS3,OAS2	0.00462111	3	30
GO:MF	GO:0003725	double-stranded RNA binding	OAS1,OAS3,OAS2,OASL,DDX60L	0.017431	5	73
GO:MF	GO:0005164	tumor necrosis factor receptor binding	TNFSF13B,STAT1,TNFSF10	0.0194515	3	32
GO:MF	GO:0005539	glycosaminoglycan binding	MPO,PGLYRP1,LTF	0.0298321	3	247
GO:MF	GO:0031386	protein tag activity	RPS27A,ISG15,UBA52	0.0387391	3	12
GO:MF	GO:0141047	molecular tag activity	RPS27A,ISG15,UBA52	0.0387391	3	12
GO:MF	GO:0016779	nucleotidyltransferase activity	OAS1,OAS3,OAS2,OASL,PARP9	0.0497103	5	149
KEGG	KEGG:05171	Coronavirus disease - COVID-19	RPS20,RPL31,OAS1,RPS16,RPL34,OAS3,OAS2,RPS12,STAT1,RPS25,RPL23,RPL35,RPS27A,RPL32,RPL37,MX1,RPS14,RPS21,RPL38,RPLP2,RPL35A,MX2,ISG15,RPL37A,RPL10A,RPL39	7,83362382302952e-15	26	231
KEGG	KEGG:03010	Ribosome	RPS20,RPL31,RPS16,RPL34,RPS12,RPS25,RPL23,RPL35,RPS27A,RPL32,RPL37,RPS14,RPS21,RPL38,RPLP2,RPL35A,RPL37A,RPL10A,RPL39,RPS29,UBA52	9,64571667197877e-12	21	153
KEGG	KEGG:05164	Influenza A	OAS1,OAS3,OAS2,STAT1,TNFSF10,RSAD2,MX1,MX2,IRF7	0.0220304	9	167
REAC	REAC:R-HSA-156842	Eukaryotic Translation Elongation	RPS20,RPL31,RPS16,RPL34,RPS12,EEF1B2,RPS25,RPL23,RPL35,RPS27A,RPL32,RPL37,EEF1A1,RPS14,RPS21,RPL38,RPLP2,RPL35A,RPL37A,RPL10A,RPL39,RPS29,UBA52	1,87293608879568e-20	23	94
REAC	REAC:R-HSA-156902	Peptide chain elongation	RPS20,RPL31,RPS16,RPL34,RPS12,RPS25,RPL23,RPL35,RPS27A,RPL32,RPL37,EEF1A1,RPS14,RPS21,RPL38,RPLP2,RPL35A,RPL37A,RPL10A,RPL39,RPS29,UBA52	1,79812967367609e-19	22	90
REAC	REAC:R-HSA-192823	Viral mRNA Translation	RPS20,RPL31,RPS16,RPL34,RPS12,RPS25,RPL23,RPL35,RPS27A,RPL32,RPL37,RPS14,RPS21,RPL38,RPLP2,RPL35A,RPL37A,RPL10A,RPL39,RPS29,UBA52	4,8474788167347e-18	21	90
REAC	REAC:R-HSA-72764	Eukaryotic Translation Termination	RPS20,RPL31,RPS16,RPL34,RPS12,RPS25,RPL23,RPL35,RPS27A,RPL32,RPL37,RPS14,RPS21,RPL38,RPLP2,RPL35A,RPL37A,RPL10A,RPL39,RPS29,UBA52	1,29849135897357e-17	21	94
REAC	REAC:R-HSA-2408557	Selenocysteine synthesis	RPS20,RPL31,RPS16,RPL34,RPS12,RPS25,RPL23,RPL35,RPS27A,RPL32,RPL37,RPS14,RPS21,RPL38,RPLP2,RPL35A,RPL37A,RPL10A,RPL39,RPS29,UBA52	1,29849135897357e-17	21	94
REAC	REAC:R-HSA-975956	Nonsense Mediated Decay (NMD) independent of the Exon Junction Complex (EJC)	RPS20,RPL31,RPS16,RPL34,RPS12,RPS25,RPL23,RPL35,RPS27A,RPL32,RPL37,RPS14,RPS21,RPL38,RPLP2,RPL35A,RPL37A,RPL10A,RPL39,RPS29,UBA52	2,08634673113386e-17	21	96
REAC	REAC:R-HSA-9633012	Response of EIF2AK4 (GCN2) to amino acid deficiency	RPS20,RPL31,RPS16,RPL34,RPS12,RPS25,RPL23,RPL35,RPS27A,RPL32,RPL37,RPS14,RPS21,RPL38,RPLP2,RPL35A,RPL37A,RPL10A,RPL39,RPS29,UBA52	8,09224941301604e-17	21	102
REAC	REAC:R-HSA-72689	Formation of a pool of free 40S subunits	RPS20,RPL31,RPS16,RPL34,RPS12,RPS25,RPL23,RPL35,RPS27A,RPL32,RPL37,RPS14,RPS21,RPL38,RPLP2,RPL35A,RPL37A,RPL10A,RPL39,RPS29,UBA52	8,09224941301604e-17	21	102
REAC	REAC:R-HSA-156827	L13a-mediated translational silencing of Ceruloplasmin expression	RPS20,RPL31,RPS16,RPL34,RPS12,RPS25,RPL23,RPL35,RPS27A,RPL32,RPL37,RPS14,RPS21,RPL38,RPLP2,RPL35A,RPL37A,RPL10A,RPL39,RPS29,UBA52	6,36837830369408e-16	21	112
REAC	REAC:R-HSA-72706	GTP hydrolysis and joining of the 60S ribosomal subunit	RPS20,RPL31,RPS16,RPL34,RPS12,RPS25,RPL23,RPL35,RPS27A,RPL32,RPL37,RPS14,RPS21,RPL38,RPLP2,RPL35A,RPL37A,RPL10A,RPL39,RPS29,UBA52	7,73458161533844e-16	21	113
REAC	REAC:R-HSA-1799339	SRP-dependent cotranslational protein targeting to membrane	RPS20,RPL31,RPS16,RPL34,RPS12,RPS25,RPL23,RPL35,RPS27A,RPL32,RPL37,RPS14,RPS21,RPL38,RPLP2,RPL35A,RPL37A,RPL10A,RPL39,RPS29,UBA52	7,73458161533844e-16	21	113
REAC	REAC:R-HSA-975957	Nonsense Mediated Decay (NMD) enhanced by the Exon Junction Complex (EJC)	RPS20,RPL31,RPS16,RPL34,RPS12,RPS25,RPL23,RPL35,RPS27A,RPL32,RPL37,RPS14,RPS21,RPL38,RPLP2,RPL35A,RPL37A,RPL10A,RPL39,RPS29,UBA52	1,36934636815941e-15	21	116
REAC	REAC:R-HSA-927802	Nonsense-Mediated Decay (NMD)	RPS20,RPL31,RPS16,RPL34,RPS12,RPS25,RPL23,RPL35,RPS27A,RPL32,RPL37,RPS14,RPS21,RPL38,RPLP2,RPL35A,RPL37A,RPL10A,RPL39,RPS29,UBA52	1,36934636815941e-15	21	116
REAC	REAC:R-HSA-2408522	Selenoamino acid metabolism	RPS20,RPL31,RPS16,RPL34,RPS12,RPS25,RPL23,RPL35,RPS27A,RPL32,RPL37,RPS14,RPS21,RPL38,RPLP2,RPL35A,RPL37A,RPL10A,RPL39,RPS29,UBA52	1,65022842410062e-15	21	117
REAC	REAC:R-HSA-72737	Cap-dependent Translation Initiation	RPS20,RPL31,RPS16,RPL34,RPS12,RPS25,RPL23,RPL35,RPS27A,RPL32,RPL37,RPS14,RPS21,RPL38,RPLP2,RPL35A,RPL37A,RPL10A,RPL39,RPS29,UBA52	2,85672070455486e-15	21	120
REAC	REAC:R-HSA-72613	Eukaryotic Translation Initiation	RPS20,RPL31,RPS16,RPL34,RPS12,RPS25,RPL23,RPL35,RPS27A,RPL32,RPL37,RPS14,RPS21,RPL38,RPLP2,RPL35A,RPL37A,RPL10A,RPL39,RPS29,UBA52	2,85672070455486e-15	21	120
REAC	REAC:R-HSA-168273	Influenza Viral RNA Transcription and Replication	RPS20,RPL31,RPS16,RPL34,RPS12,RPS25,RPL23,RPL35,RPS27A,RPL32,RPL37,RPS14,RPS21,RPL38,RPLP2,RPL35A,RPL37A,RPL10A,RPL39,RPS29,UBA52	2,59345352604066e-14	21	133
REAC	REAC:R-HSA-168255	Influenza Infection	RPS20,RPL31,RPS16,RPL34,RPS12,RPS25,RPL23,RPL35,RPS27A,RPL32,RPL37,RPS14,RPS21,RPL38,RPLP2,RPL35A,ISG15,RPL37A,RPL10A,RPL39,RPS29,UBA52	3,04219681833024e-14	22	152
REAC	REAC:R-HSA-909733	Interferon alpha/beta signaling	IFI35,OAS1,OAS3,OAS2,STAT1,IFIT3,IFIT2,RSAD2,OASL,IFITM3,MX1,IFI27,MX2,IRF7,ISG15	1,3899496874212e-13	15	71
REAC	REAC:R-HSA-9711097	Cellular response to starvation	RPS20,RPL31,RPS16,RPL34,RPS12,RPS25,RPL23,RPL35,RPS27A,RPL32,RPL37,RPS14,RPS21,RPL38,RPLP2,RPL35A,RPL37A,RPL10A,RPL39,RPS29,UBA52	8,42245025881512e-13	21	157
REAC	REAC:R-HSA-9010553	Regulation of expression of SLITs and ROBOs	RPS20,RPL31,RPS16,RPL34,RPS12,RPS25,RPL23,RPL35,RPS27A,RPL32,RPL37,RPS14,RPS21,RPL38,RPLP2,RPL35A,RPL37A,RPL10A,RPL39,RPS29,UBA52	4,87338496730942e-12	21	171
REAC	REAC:R-HSA-6791226	Major pathway of rRNA processing in the nucleolus and cytosol	RPS20,RPL31,RPS16,RPL34,RPS12,RPS25,RPL23,RPL35,RPS27A,RPL32,RPL37,RPS14,RPS21,RPL38,RPLP2,RPL35A,RPL37A,RPL10A,RPL39,RPS29,UBA52	1,72767106740843e-11	21	182
REAC	REAC:R-HSA-913531	Interferon Signaling	IFI35,OAS1,OAS3,OAS2,STAT1,GBP1,IFIT3,IFIT2,TRIM22,RSAD2,OASL,IFITM3,RPS27A,FCGR1A,MX1,IFI27,MX2,IRF7,ISG15	2,98769883681404e-11	19	193
REAC	REAC:R-HSA-8868773	rRNA processing in the nucleus and cytosol	RPS20,RPL31,RPS16,RPL34,RPS12,RPS25,RPL23,RPL35,RPS27A,RPL32,RPL37,RPS14,RPS21,RPL38,RPLP2,RPL35A,RPL37A,RPL10A,RPL39,RPS29,UBA52	5,06307611375232e-11	21	192
REAC	REAC:R-HSA-72312	rRNA processing	RPS20,RPL31,RPS16,RPL34,RPS12,RPS25,RPL23,RPL35,RPS27A,RPL32,RPL37,RPS14,RPS21,RPL38,RPLP2,RPL35A,RPL37A,RPL10A,RPL39,RPS29,UBA52	1,39210038512484e-10	21	202
REAC	REAC:R-HSA-376176	Signaling by ROBO receptors	RPS20,RPL31,RPS16,RPL34,RPS12,RPS25,RPL23,RPL35,RPS27A,RPL32,RPL37,RPS14,RPS21,RPL38,RPLP2,RPL35A,RPL37A,RPL10A,RPL39,RPS29,UBA52	5,71051375191999e-10	21	217
REAC	REAC:R-HSA-72766	Translation	RPS20,RPL31,RPS16,RPL34,RPS12,EEF1B2,RPS25,RPL23,RPL35,RPS27A,RPL32,RPL37,EEF1A1,RPS14,RPS21,RPL38,RPLP2,RPL35A,RPL37A,RPL10A,RPL39,RPS29,UBA52	3,33048665444817e-09	23	292
REAC	REAC:R-HSA-9735869	SARS-CoV-1 modulates host translation machinery	RPS20,RPS16,RPS12,RPS25,RPS27A,EEF1A1,RPS14,RPS21,RPS29	2,31541496657147e-07	9	37
REAC	REAC:R-HSA-168256	Immune System	MPO,PGLYRP1,LTF,SLC11A1,GRN,IFI35,OAS1,FBXO7,SIRPB1,BPI,TNFSF13B,RETN,OAS3,OAS2,KLRB1,LMNB1,STAT1,GBP1,MMP8,IFIT3,IFIT2,TNFAIP6,TRIM22,RSAD2,OASL,KLRG1,IFITM3,S100A8,RPS27A,TIFA,DOK3,LCN2,SERPING1,FCGR1A,EEF1A1,MX1,CDA,S100A9,S100A12,IFI27,PLD4,RNASE2,LRG1	1,64484975921784e-06	43	2052
REAC	REAC:R-HSA-6798695	Neutrophil degranulation	MPO,PGLYRP1,LTF,SLC11A1,GRN,SIRPB1,BPI,RETN,MMP8,TNFAIP6,S100A8,DOK3,LCN2,EEF1A1,CDA,S100A9,S100A12,RNASE2,LRG1	1,04124272075536e-05	19	476
REAC	REAC:R-HSA-71291	Metabolism of amino acids and derivatives	RPS20,RPL31,RPS16,RPL34,RPS12,RPS25,RPL23,RPL35,RPS27A,RPL32,RPL37,RPS14,RPS21,RPL38,RPLP2,RPL35A,RPL37A,RPL10A,RPL39	1,10407313116444e-05	19	370
REAC	REAC:R-HSA-9824446	Viral Infection Pathways	RPS20,RPL31,RPS16,RPL34,RPS12,STAT1,RPS25,NMI,RPL23,RPL35,PARP9,RPS27A,RPL32,RPL37,EEF1A1,RPS14,RPS21,RPL38,RPLP2,RPL35A,IRF7,ISG15,RPL37A,RPL10A,RPL39,IGLV6-57,IGLC2,IGLC3,IGHM,RPS29	1,99909375765068e-05	30	809
REAC	REAC:R-HSA-6799990	Metal sequestration by antimicrobial proteins	LTF,S100A8,LCN2,S100A9	2,48584018798806e-05	4	6
REAC	REAC:R-HSA-9692914	SARS-CoV-1-host interactions	RPS20,RPS16,RPS12,RPS25,NMI,RPS27A,EEF1A1,RPS14,RPS21,RPS29,UBA52	2,61696796674868e-05	11	95
REAC	REAC:R-HSA-8983711	OAS antiviral response	OAS1,OAS3,OAS2,OASL	3,33117619065985e-05	4	9
REAC	REAC:R-HSA-1169410	Antiviral mechanism by IFN-stimulated genes	OAS1,OAS3,OAS2,STAT1,OASL,RPS27A,MX1,MX2,ISG15,UBA52	4,01800197175602e-05	10	78
REAC	REAC:R-HSA-5663205	Infectious disease	RPS20,LTF,RPL31,RPS16,RPL34,RPS12,STAT1,RPS25,NMI,RPL23,RPL35,PARP9,RPS27A,RPL32,RPL37,FCGR1A,EEF1A1,RPS14,RPS21,RPL38,RPLP2,RPL35A,IRF7,ISG15,RPL37A,RPL10A,RPL39,IGLV6-57,IGLC2,IGLC3,IGHG1,IGHM,RPS29	5,81929073006886e-05	33	999
REAC	REAC:R-HSA-9754678	SARS-CoV-2 modulates host translation machinery	RPS20,RPS16,RPS12,RPS25,RPS27A,RPS14,RPS21,RPS29	8,65541827568408e-05	8	51
REAC	REAC:R-HSA-1280215	Cytokine Signaling in Immune system	IFI35,OAS1,TNFSF13B,OAS3,OAS2,LMNB1,STAT1,GBP1,IFIT3,IFIT2,TRIM22,RSAD2,OASL,IFITM3,RPS27A,TIFA,LCN2,FCGR1A,MX1,S100A12,IFI27,MX2,IRF7,ISG15	8,85233626653516e-05	24	719
REAC	REAC:R-HSA-72695	Formation of the ternary complex, and subsequently, the 43S complex	RPS20,RPS16,RPS12,RPS25,RPS27A,RPS14,RPS21,RPS29	0.000101228	8	52
REAC	REAC:R-HSA-9678108	SARS-CoV-1 Infection	RPS20,RPS16,RPS12,RPS25,NMI,PARP9,RPS27A,EEF1A1,RPS14,RPS21,RPS29,UBA52	0.00018418	12	140
REAC	REAC:R-HSA-72702	Ribosomal scanning and start codon recognition	RPS20,RPS16,RPS12,RPS25,RPS27A,RPS14,RPS21,RPS29	0.000277249	8	59
REAC	REAC:R-HSA-72649	Translation initiation complex formation	RPS20,RPS16,RPS12,RPS25,RPS27A,RPS14,RPS21,RPS29	0.000277249	8	59
REAC	REAC:R-HSA-72662	Activation of the mRNA upon binding of the cap-binding complex and eIFs, and subsequent binding to 43S	RPS20,RPS16,RPS12,RPS25,RPS27A,RPS14,RPS21,RPS29	0.000316578	8	60
REAC	REAC:R-HSA-877300	Interferon gamma signaling	OAS1,OAS3,OAS2,GBP1,TRIM22,OASL,FCGR1A	0.00106505	7	87
REAC	REAC:R-HSA-422475	Axon guidance	RPS20,RPL31,RPS16,RPL34,RPS12,RPS25,RPL23,RPL35,RPS27A,RPL32,RPL37,RPS14,RPS21,RPL38,RPLP2,RPL35A,SEMA4A,RPL37A,RPL10A,RPL39	0.00115728	20	549
REAC	REAC:R-HSA-9675108	Nervous system development	RPS20,RPL31,RPS16,RPL34,RPS12,RPS25,RPL23,RPL35,RPS27A,RPL32,RPL37,RPS14,RPS21,RPL38,RPLP2,RPL35A,SEMA4A,RPL37A,RPL10A,RPL39	0.00227336	20	574
REAC	REAC:R-HSA-168249	Innate Immune System	MPO,PGLYRP1,LTF,SLC11A1,GRN,SIRPB1,BPI,RETN,MMP8,TNFAIP6,S100A8,RPS27A,TIFA,DOK3,LCN2,SERPING1,FCGR1A,EEF1A1,CDA,S100A9,S100A12,PLD4,RNASE2,LRG1,IRF7,ISG15,IGLV6-57,IGLC2,IGLC3,IGHG1	0.00483082	30	1101
REAC	REAC:R-HSA-6803157	Antimicrobial peptides	PGLYRP1,LTF,SLC11A1,BPI,S100A8,LCN2,S100A9	0.0050606	7	97
REAC	REAC:R-HSA-9679506	SARS-CoV Infections	RPS20,RPS16,RPS12,STAT1,RPS25,NMI,PARP9,RPS27A,EEF1A1,RPS14,RPS21,IRF7,ISG15,IGLV6-57,IGLC2,IGLC3,IGHM,RPS29,UBA52	0.00615043	19	459
REAC	REAC:R-HSA-2262752	Cellular responses to stress	RPS20,RPL31,RPS16,BAG1,RPL34,RPS12,LMNB1,RPS25,RPL23,RPL35,RPS27A,RPL32,RPL37,EEF1A1,RPS14,RPS21,RPL38,RPLP2,RPL35A,H1-2,RPL37A,RPL10A,RPL39	0.00650002	23	780
REAC	REAC:R-HSA-9705683	SARS-CoV-2-host interactions	RPS20,RPS16,RPS12,STAT1,RPS25,RPS27A,RPS14,RPS21,IRF7,ISG15,RPS29,UBA52	0.00661776	12	197
REAC	REAC:R-HSA-8953897	Cellular responses to stimuli	RPS20,RPL31,RPS16,BAG1,RPL34,RPS12,LMNB1,RPS25,RPL23,RPL35,RPS27A,RPL32,RPL37,EEF1A1,RPS14,RPS21,RPL38,RPLP2,RPL35A,H1-2,RPL37A,RPL10A,RPL39	0.00865521	23	794
REAC	REAC:R-HSA-8953854	Metabolism of RNA	RPS20,RPL31,RPS16,RPL34,RPS12,RPS25,RPL23,APOBEC3A,RPL35,RPS27A,RPL32,RPL37,RPS14,RPS21,RPL38,RPLP2,RPL35A,RPL37A,RPL10A,RPL39	0.0405513	20	701
WP	WP:WP477	Cytoplasmic ribosomal proteins	RPS20,RPL31,RPS16,RPL34,RPS12,RPS25,RPL23,RPL35,RPS27A,RPL32,RPL37,RPS14,RPS21,RPL38,RPLP2,RPL35A,RPL37A,RPL10A,RPL39,RPS29,UBA52	2,30709798766858e-16	21	88
WP	WP:WP4197	Immune response to tuberculosis	IFI35,OAS1,STAT1,IFIT3,MX1	0.000274389	5	22
WP	WP:WP4868	Type I interferon induction and signaling during SARS CoV 2 infection	OAS1,OAS3,OAS2,STAT1	0.0011017	4	31
WP	WP:WP4880	Host pathogen interaction of human coronaviruses interferon induction	OAS1,OAS3,OAS2,STAT1	0.00142446	4	33
WP	WP:WP619	Type II interferon signaling	OAS1,STAT1,GBP1,IFIT2	0.00439352	4	37

## Sheet: Table S3
Table S3. Differentially expressed genes using Illumina
gene_id	external_gene_name	log2FoldChange	padj	Expression	ctr_1	ctr_2	ctr_3	ctr_4	ctr_5	ctr_6	ctr_7	ctr_8	ctr_9	ctr_10	cov_1	cov_2	cov_3	cov_4	cov_5	cov_6	description
ENSG00000001084	GCLC	-1.10964	8,29445223353727e-11	Downregulated	3842.72	3115.42	4498.91	5379.07	3091.51	5538.45	4853.41	5779.85	4581.98	5942.46	2719.57	1846.64	2312.86	1993.07	1802.99	1877.14	glutamate-cysteine ligase catalytic subunit [Source:HGNC Symbol;Acc:HGNC:4311]
ENSG00000002549	LAP3	1.93557	6,85637741931041e-07	Upregulated	4654.8	5786.48	5624.92	5212.41	4099.8	5044.74	5439.4	6507.38	8090.48	5300.13	22748.2	9083.65	57650.4	29062.5	13276.1	9318.34	leucine aminopeptidase 3 [Source:HGNC Symbol;Acc:HGNC:18449]
ENSG00000004468	CD38	2.16127	2,03152697451616e-12	Upregulated	1176.05	811.744	475.085	619.673	441.067	1552.23	642.131	597.818	802.579	1037.35	3983.05	1967.86	4379.37	6647.59	4289.5	1849.36	CD38 molecule [Source:HGNC Symbol;Acc:HGNC:1667]
ENSG00000004939	SLC4A1	-1.60286	0.00277305	Downregulated	15338.9	12436.3	20048.2	36237.4	11400.1	23668.5	30620.4	11053.1	25916	26721.6	17011.9	5944.36	5418.67	1060.09	804.669	3262.68	solute carrier family 4 member 1 (Diego blood group) [Source:HGNC Symbol;Acc:HGNC:11027]
ENSG00000008441	NFIX	-1.14448	6,88813129885719e-05	Downregulated	338.365	399.538	364.026	740.476	297.745	430.516	638.192	289.51	418.473	286.246	125.468	318.347	145.018	176.393	111.416	164.986	nuclear factor I X [Source:HGNC Symbol;Acc:HGNC:7788]
ENSG00000010030	ETV7	3.3882	5,95054145044642e-09	Upregulated	20.119	72.1117	213.891	89.4834	76.7073	179.711	130.002	67.6776	16.1729	35.4945	2852.74	509.808	1913.13	648.503	150.323	342.598	ETS variant transcription factor 7 [Source:HGNC Symbol;Acc:HGNC:18160]
ENSG00000011028	MRC2	-3.6166	3,67745968135241e-24	Downregulated	546.87	1354.53	950.17	2252.75	684.31	1489.03	2018.97	994.484	1519.24	2979.25	88.0475	90.6326	198.936	91.6551	51.2866	171.72	mannose receptor C type 2 [Source:HGNC Symbol;Acc:HGNC:16875]
ENSG00000013306	SLC25A39	-2.35703	3,83632593205142e-09	Downregulated	9880.24	12591.3	25786.2	40654.6	15547.4	20822.8	33192.9	22893.8	25868.5	26142.3	8250.05	6747.59	3974.99	1256.37	1825.09	3288.78	solute carrier family 25 member 39 [Source:HGNC Symbol;Acc:HGNC:24279]
ENSG00000013561	RNF14	-1.76298	6,84257697783457e-22	Downregulated	8156.41	10046.9	12071.5	14684.2	11813.9	10340.3	15257.5	17714.6	13150.6	19180.8	4702.83	3881.34	4250.15	3637.67	2675.74	3763.53	ring finger protein 14 [Source:HGNC Symbol;Acc:HGNC:10058]
ENSG00000022840	RNF10	-1.19043	8,42342599698914e-05	Downregulated	10822.2	11040.9	17944.2	34555.2	9385.54	21750.9	24168.6	13512	18115.7	25678.5	14530	9595.72	5797.95	3905.72	5232.11	5585.95	ring finger protein 10 [Source:HGNC Symbol;Acc:HGNC:10055]
ENSG00000024526	DEPDC1	1.79219	0.00172946	Upregulated	76.8179	6.82138	92.549	161.07	116.07	213.283	134.926	206.793	18.1945	111.063	52.8285	769.244	557.763	427.148	1001.86	197.815	DEP domain containing 1 [Source:HGNC Symbol;Acc:HGNC:22949]
ENSG00000025708	TYMP	1.18837	3,24135988117148e-07	Upregulated	5681.78	10332.4	9969.58	8931.57	5963.99	8241.02	9717.65	8431.5	9716.87	7349.65	9786.47	24757.4	32852.2	26571.3	12664.2	15429.5	thymidine phosphorylase [Source:HGNC Symbol;Acc:HGNC:3148]
ENSG00000029534	ANK1	-1.54503	1,28703569503637e-05	Downregulated	3894.85	4112.32	4382.71	6922.66	2906.8	5430.82	6777.83	4588.91	4892.3	5993.99	4042.48	1919.14	1501.31	503.239	732.16	597.653	ankyrin 1 [Source:HGNC Symbol;Acc:HGNC:492]
ENSG00000029993	HMGB3	2.35413	1,10425631865343e-09	Upregulated	85.9629	120.836	94.6057	69.3497	169.563	84.9183	273.792	84.5969	66.7131	91.5986	149.681	765.845	619.117	651.962	1064.64	543.78	high mobility group box 3 [Source:HGNC Symbol;Acc:HGNC:5004]
ENSG00000030110	BAK1	1.07869	1,53236809104725e-08	Upregulated	813.904	1016.39	890.527	1195.72	702.477	1037.78	1537.37	989.784	835.936	909.117	2039.4	2289.6	3204.35	1869.42	2209.74	1508.44	BCL2 antagonist/killer 1 [Source:HGNC Symbol;Acc:HGNC:949]
ENSG00000034152	MAP2K3	-1.3976	2,35745222142055e-07	Downregulated	4177.43	3146.6	4417.67	7517.73	3041.04	6614.74	6567.07	3037.97	3733.91	6577.93	2803.21	2470.87	1118.32	1002.15	1501.46	1545.48	mitogen-activated protein kinase kinase 3 [Source:HGNC Symbol;Acc:HGNC:6843]
ENSG00000034713	GABARAPL2	-1.7221	1,66973892167283e-20	Downregulated	8097.89	7386.58	8824.03	11677.6	6715.93	10762.9	10429.7	13276.1	13613.5	13098.6	3755.22	3813.36	3132.77	2168.6	2429.04	3127.16	GABA type A receptor associated protein like 2 [Source:HGNC Symbol;Acc:HGNC:13291]
ENSG00000039068	CDH1	-1.35891	0.00123239	Downregulated	162.781	70.1627	498.736	1005.57	452.169	369.296	710.087	489.722	406.344	512.952	236.628	158.607	172.907	108.949	49.5181	190.239	cadherin 1 [Source:HGNC Symbol;Acc:HGNC:1748]
ENSG00000043093	DCUN1D1	-1.45363	1,66221230597769e-25	Downregulated	16555.2	18867.9	19999.8	21391	18514.7	21836.8	22571.1	29540.3	25529.9	24522.1	8131.18	7970	8369.24	6256.76	6763.64	9920.2	defective in cullin neddylation 1 domain containing 1 [Source:HGNC Symbol;Acc:HGNC:18184]
ENSG00000048462	TNFRSF17	2.70268	1,15060488709931e-06	Upregulated	254.231	134.479	213.891	89.4834	199.843	799.812	195.003	203.033	90.9725	343.495	206.912	1813.78	2967.3	3221.76	2030.24	1129.65	TNF receptor superfamily member 17 [Source:HGNC Symbol;Acc:HGNC:11913]
ENSG00000051180	RAD51	2.92748	6,71497495986473e-09	Upregulated	67.6729	15.5917	22.6231	91.7205	18.1675	88.868	45.3037	97.7565	52.5619	80.1488	103.456	377.258	360.687	562.036	1278.63	269.365	RAD51 recombinase [Source:HGNC Symbol;Acc:HGNC:9817]
ENSG00000051341	POLQ	1.02649	0.00179583	Upregulated	331.049	556.43	649.9	1163.28	428.955	295.239	763.269	490.662	665.11	851.867	642.746	1975.79	1478.07	1371.37	2650.1	593.444	DNA polymerase theta [Source:HGNC Symbol;Acc:HGNC:9186]
ENSG00000057757	PITHD1	-2.30417	2,33124091402749e-44	Downregulated	21964.4	22005.8	18305.2	24644.9	22805.3	16975.8	21633.5	25287.9	16153.7	27272.4	6577.14	4409.27	4725.18	3243.38	3246.97	3865.38	PITH domain containing 1 [Source:HGNC Symbol;Acc:HGNC:25022]
ENSG00000059378	PARP12	1.39738	1,04444256170972e-08	Upregulated	2500.24	2771.43	2720.94	2602.85	2033.75	2522.86	2352.84	2297.28	3758.17	2897.95	10473.2	5034.64	12087.7	9021.98	3599.79	3912.52	poly(ADP-ribose) polymerase family member 12 [Source:HGNC Symbol;Acc:HGNC:21919]
ENSG00000060138	YBX3	-1.97406	7,547631606768e-10	Downregulated	14667.6	14824.8	49864.4	57032.3	25301.3	34585.4	42222.1	35907.6	32607.6	35734.9	15461.1	9999.04	7957.42	2902.7	5089.75	7754.34	Y-box binding protein 3 [Source:HGNC Symbol;Acc:HGNC:2428]
ENSG00000062524	LTK	-1.48602	0.000129431	Downregulated	444.446	107.193	160.418	577.168	615.677	181.686	525.917	611.918	343.674	263.346	101.255	70.2402	98.5381	127.971	113.184	208.758	leukocyte receptor tyrosine kinase [Source:HGNC Symbol;Acc:HGNC:6721]
ENSG00000063854	HAGH	-1.87879	2,03965953244001e-11	Downregulated	4649.31	4346.19	10428.2	15618.2	6125.48	10208	14437.1	10262.5	13135.4	14631.7	4230.68	2972.75	2451.37	1984.42	1895.83	2560.65	hydroxyacylglutathione hydrolase [Source:HGNC Symbol;Acc:HGNC:4805]
ENSG00000065328	MCM10	1.70015	3,08913631033956e-05	Upregulated	173.755	198.794	248.854	489.922	256.364	349.547	279.701	359.067	274.939	329.755	151.882	1112.51	833.856	1001.29	2885.31	537.046	minichromosome maintenance 10 replication initiation factor [Source:HGNC Symbol;Acc:HGNC:18043]
ENSG00000065491	TBC1D22B	-1.6718	7,79274662377968e-16	Downregulated	706.907	1149.89	1200.05	1322.12	843.78	1185.89	1871.24	1668.44	1659.74	1401.46	500.77	347.802	428.548	341.545	371.386	383.003	TBC1 domain family member 22B [Source:HGNC Symbol;Acc:HGNC:21602]
ENSG00000065911	MTHFD2	1.35681	2,6254275227073e-18	Upregulated	2343.86	2401.12	2765.16	1908.23	1912.64	2355	1707.75	2589.61	2348.1	2357.52	5064.93	5544.45	8307.88	6474.66	6262.27	4007.64	methylenetetrahydrofolate dehydrogenase (NADP+ dependent) 2, methenyltetrahydrofolate cyclohydrolase [Source:HGNC Symbol;Acc:HGNC:7434]
ENSG00000065978	YBX1	-1.06121	6,54133626863284e-11	Downregulated	29177.1	31963	55789.6	55601.7	38397	39284.6	46623.5	54255.8	45761.2	35650.2	16357	19004.5	22790.2	17625.5	22567.9	22685.6	Y-box binding protein 1 [Source:HGNC Symbol;Acc:HGNC:8014]
ENSG00000066279	ASPM	1.17841	0.000296926	Upregulated	1057.16	954.993	2392.91	2463.03	1660.31	1874.13	2034.73	2003.07	1533.39	1646.49	1259.08	4230.27	4042.85	5383.44	9880.62	2014.34	assembly factor for spindle microtubules [Source:HGNC Symbol;Acc:HGNC:19048]
ENSG00000066926	FECH	-3.00656	3,62924566991156e-14	Downregulated	28280	21895.6	29150.9	50330	29408.2	44643.3	51058.3	59577.9	35012.3	50123.9	11169.9	4715.16	4965.02	2395.14	1985.14	2981.53	ferrochelatase [Source:HGNC Symbol;Acc:HGNC:3647]
ENSG00000068079	IFI35	1.69494	6,75893936752999e-09	Upregulated	1039.78	1816.44	1604.18	1510.03	1088.03	1457.43	1344.34	1133.6	1366.61	1290.4	4427.69	2341.72	9702.29	7455.2	2133.7	2396.5	interferon induced protein 35 [Source:HGNC Symbol;Acc:HGNC:5399]
ENSG00000068489	PRR11	1.01801	0.00102843	Upregulated	266.119	222.182	376.366	238.25	333.071	497.661	307.278	219.012	423.527	357.235	297.16	513.207	547.537	938.168	1610.22	547.147	proline rich 11 [Source:HGNC Symbol;Acc:HGNC:25619]
ENSG00000070182	SPTB	-1.42898	0.00206343	Downregulated	3198.92	2683.72	7935.56	13773.7	2413.25	6767.79	8074.9	3314.32	5914.22	7555.74	3860.88	2709.91	2034.91	370.944	705.633	1468.04	spectrin beta, erythrocytic [Source:HGNC Symbol;Acc:HGNC:11274]
ENSG00000071539	TRIP13	3.14264	5,18762331331805e-06	Upregulated	60.3569	7.79586	111.059	105.143	48.4467	25.673	49.2432	50.7582	0	77.8588	26.4142	675.213	708.359	508.427	1243.26	267.681	thyroid hormone receptor interactor 13 [Source:HGNC Symbol;Acc:HGNC:12307]
ENSG00000071967	CYBRD1	-1.00537	2,79386340574758e-06	Downregulated	3336.09	3157.32	4328.21	4331	4465.17	3128.15	2510.42	5354.05	4024.02	3834.55	1624.48	1411.6	1122.96	1414.6	1927.67	3249.21	cytochrome b reductase 1 [Source:HGNC Symbol;Acc:HGNC:20797]
ENSG00000072134	EPN2	-1.72837	0.002249	Downregulated	101.509	76.0096	96.6623	114.091	32.2978	163.912	319.096	274.47	234.507	187.777	33.0178	56.6453	0	32.8575	54.8236	45.4553	epsin 2 [Source:HGNC Symbol;Acc:HGNC:18639]
ENSG00000072571	HMMR	1.84216	1,21592768646749e-06	Upregulated	227.71	233.876	236.514	284.11	286.643	374.233	227.504	367.527	385.117	278.231	159.586	992.426	1408.35	1353.21	2464.41	501.692	hyaluronan mediated motility receptor [Source:HGNC Symbol;Acc:HGNC:5012]
ENSG00000073111	MCM2	1.97817	1,23134204281368e-09	Upregulated	776.409	699.678	728.052	456.366	741.84	572.705	809.558	868.529	705.542	1043.08	709.883	3874.54	2580.58	3270.19	6669.91	1602.72	minichromosome maintenance complex component 2 [Source:HGNC Symbol;Acc:HGNC:6944]
ENSG00000073737	DHRS9	1.35748	0.000212392	Upregulated	534.067	1609.85	569.691	609.606	283.615	1290.56	1146.38	425.805	1512.16	994.99	2613.91	4386.62	3898.76	1472.54	1131.84	2150.71	dehydrogenase/reductase 9 [Source:HGNC Symbol;Acc:HGNC:16888]
ENSG00000073792	IGF2BP2	-1.54029	1,11664824328962e-05	Downregulated	2327.4	1319.45	3817.13	6584.86	2185.15	2955.35	3705.06	2455.19	3079.92	6086.73	2136.25	1347.03	996.537	491.133	435.052	1040.42	insulin like growth factor 2 mRNA binding protein 2 [Source:HGNC Symbol;Acc:HGNC:28867]
ENSG00000075218	GTSE1	2.4772	0.00543793	Upregulated	45.7249	3.89793	6.16993	0	58.5398	9.87422	57.1221	0	0	11.4498	37.4202	104.227	217.528	202.333	330.71	111.955	G2 and S-phase expressed 1 [Source:HGNC Symbol;Acc:HGNC:13698]
ENSG00000076003	MCM6	1.16449	1,03785848441469e-06	Upregulated	1993.61	2462.52	1753.29	2071.54	2392.06	2348.09	1807.23	1800.03	1626.39	1781.59	2272.72	3717.07	4427.71	4821.41	9951.36	3510.16	minichromosome maintenance complex component 6 [Source:HGNC Symbol;Acc:HGNC:6949]
ENSG00000076382	SPAG5	2.34965	4,87582698119319e-08	Upregulated	131.688	156.892	318.78	138.699	211.954	65.1698	366.369	270.71	43.4646	211.822	347.787	1123.84	954.705	1551.22	1971	514.318	sperm associated antigen 5 [Source:HGNC Symbol;Acc:HGNC:13452]
ENSG00000076770	MBNL3	-2.0553	4,39726275930055e-19	Downregulated	59847.5	47205.9	115125	106765	58407.6	102487	104513	97713.2	100903	98780	33943.4	15415.5	23034.7	13498.4	15346.2	23481	muscleblind like splicing regulator 3 [Source:HGNC Symbol;Acc:HGNC:20564]
ENSG00000077152	UBE2T	1.7464	2,29705938926866e-05	Upregulated	181.071	169.56	183.041	58.1642	127.173	65.1698	145.76	159.794	64.6915	116.788	81.4439	638.96	498.268	544.743	855.955	271.048	ubiquitin conjugating enzyme E2 T [Source:HGNC Symbol;Acc:HGNC:25009]
ENSG00000079308	TNS1	-2.62604	5,82133668813181e-09	Downregulated	4162.8	5217.38	6744.77	15204.4	2667.6	8060.32	9094.23	5018.48	6944.23	12080.7	2948.49	939.18	1037.44	626.887	424.441	670.045	tensin 1 [Source:HGNC Symbol;Acc:HGNC:11973]
ENSG00000082146	STRADB	-2.8157	8,16441268228666e-19	Downregulated	38975.9	28852.5	70639.6	103510	51481.7	66067.4	66336.5	72209.1	81029.2	82959.7	15409.4	12315.8	12404.7	3460.41	3340.7	7370.49	STE20 related adaptor beta [Source:HGNC Symbol;Acc:HGNC:13205]
ENSG00000083857	FAT1	-1.28226	0.00619818	Downregulated	49.3829	144.223	349.63	393.727	234.159	138.239	313.187	125.955	129.383	114.498	33.0178	145.012	92.9605	24.2108	14.148	67.3412	FAT atypical cadherin 1 [Source:HGNC Symbol;Acc:HGNC:3595]
ENSG00000085840	ORC1	2.93972	4,89155342346869e-11	Upregulated	92.3644	68.2138	113.115	55.9272	90.8376	17.7736	116.214	52.6381	142.524	111.063	189.302	686.542	448.07	745.347	1856.93	385.528	origin recognition complex subunit 1 [Source:HGNC Symbol;Acc:HGNC:8487]
ENSG00000086065	CHMP5	1.036	2,11081557408797e-06	Upregulated	3629.65	4346.19	4461.89	4363.44	4345.06	3477.7	3698.16	4291.88	4653.75	5377.99	8648.46	8645.21	16839.8	10780.7	4759.92	5572.48	charged multivesicular body protein 5 [Source:HGNC Symbol;Acc:HGNC:26942]
ENSG00000086232	EIF2AK1	-1.56471	7,78994007653921e-14	Downregulated	12607.3	9182.55	12115.7	20394.4	10695.6	14327.5	18569.6	11477.9	12340.9	17558.3	7191.28	5295.21	3863.44	2932.1	4262.98	3835.92	eukaryotic translation initiation factor 2 alpha kinase 1 [Source:HGNC Symbol;Acc:HGNC:24921]
ENSG00000087301	TXNDC16	-1.16227	9,15433656841787e-16	Downregulated	2900.79	2619.41	3269.04	3818.71	3281.26	3303.91	3608.54	4975.24	3557.02	2958.64	1129.21	1496.57	1644.47	1429.3	1689.8	1603.56	thioredoxin domain containing 16 [Source:HGNC Symbol;Acc:HGNC:19965]
ENSG00000087589	CASS4	-1.0942	2,13057927148412e-07	Downregulated	1422.05	2074.67	1922.96	1751.64	2017.6	1694.42	1903.74	1311.25	1761.83	1902.96	641.646	1333.43	482.465	527.449	712.707	1050.52	Cas scaffold protein family member 4 [Source:HGNC Symbol;Acc:HGNC:15878]
ENSG00000088325	TPX2	1.87463	1,18621245826321e-08	Upregulated	448.104	372.252	677.664	643.162	312.885	475.937	502.281	285.75	430.603	524.402	587.717	1828.51	1530.13	2109.8	4112.65	876.277	TPX2 microtubule nucleation factor [Source:HGNC Symbol;Acc:HGNC:1249]
ENSG00000088827	SIGLEC1	3.38361	1,62201420939509e-08	Upregulated	139.004	85.7545	187.155	161.07	121.117	251.793	179.245	116.556	446.776	98.4685	1267.88	568.719	4261.31	5689.54	335.131	606.071	sialic acid binding Ig like lectin 1 [Source:HGNC Symbol;Acc:HGNC:11127]
ENSG00000088992	TESC	-2.2141	2,04089598593015e-17	Downregulated	4224.98	4332.55	7409.06	8502.05	5142.42	4251.84	8550.59	7312.94	9484.38	9608.7	1336.12	2600.02	1631.46	778.204	1123	1171.74	tescalcin [Source:HGNC Symbol;Acc:HGNC:26065]
ENSG00000089127	OAS1	2.70563	1,88824606247155e-17	Upregulated	2209.43	2377.74	3882.95	3355.63	1725.91	2686.77	2569.51	2523.81	4176.65	2523.54	15948.7	13793.1	48087.5	21221.6	6931.65	9085.17	2'-5'-oligoadenylate synthetase 1 [Source:HGNC Symbol;Acc:HGNC:8086]
ENSG00000090013	BLVRB	-1.35241	7,0611591534937e-11	Downregulated	7255.63	7936.19	14507.6	20916.8	10821.8	9554.29	11647	10427	16861.2	13190.2	5366.49	4348.1	5374.05	4217.87	3841.19	4673.48	biliverdin reductase B [Source:HGNC Symbol;Acc:HGNC:1063]
ENSG00000090238	YPEL3	-1.19706	3,75724067990232e-06	Downregulated	2050.31	1935.32	4160.59	5050.22	2176.06	4682.35	3776.95	2888.52	3648	3665.09	1556.24	2400.63	930.535	842.19	1137.15	1439.42	yippee like 3 [Source:HGNC Symbol;Acc:HGNC:18327]
ENSG00000091129	NRCAM	-2.44905	1,91129316054685e-06	Downregulated	343.852	409.283	347.573	183.441	467.309	262.654	402.809	291.389	192.053	472.878	57.2308	40.7847	0	119.325	74.2771	31.9871	neuronal cell adhesion molecule [Source:HGNC Symbol;Acc:HGNC:7994]
ENSG00000091181	IL5RA	-2.04504	3,42694313911911e-05	Downregulated	827.621	735.734	356.828	1038.01	715.598	238.956	2007.15	669.256	584.245	935.451	25.3136	128.018	79.946	160.829	90.1936	531.154	interleukin 5 receptor subunit alpha [Source:HGNC Symbol;Acc:HGNC:6017]
ENSG00000091651	ORC6	2.07276	1,75138973980931e-06	Upregulated	96.0224	136.428	80.2091	123.04	36.335	126.39	64.0161	48.8782	60.6483	136.253	70.438	455.429	563.341	638.127	645.503	191.922	origin recognition complex subunit 6 [Source:HGNC Symbol;Acc:HGNC:17151]
ENSG00000092470	WDR76	1.06249	1,48511213615563e-07	Upregulated	1071.79	1194.72	822.658	1147.63	1060.78	971.623	766.224	1045.24	891.53	1033.92	1480.3	1532.82	2305.42	2654.54	3649.31	1526.96	WD repeat domain 76 [Source:HGNC Symbol;Acc:HGNC:25773]
ENSG00000092853	CLSPN	2.20034	8,46039881105304e-08	Upregulated	105.167	215.361	269.42	410.505	107.996	120.465	328.945	452.124	230.464	362.96	315.87	1258.66	1337.7	1335.92	2902.11	742.437	claspin [Source:HGNC Symbol;Acc:HGNC:19715]
ENSG00000094804	CDC6	3.58621	2,49782230957821e-21	Upregulated	128.03	76.0096	127.512	91.7205	96.8934	130.34	137.881	116.556	103.102	82.4388	160.687	2057.36	1493.88	1380.02	2502.43	678.462	cell division cycle 6 [Source:HGNC Symbol;Acc:HGNC:1744]
ENSG00000099194	SCD	1.09978	0.00148759	Upregulated	292.64	204.641	479.198	239.368	234.159	448.289	350.612	278.23	309.306	297.696	442.438	1624.59	262.149	804.144	1202.58	316.504	stearoyl-CoA desaturase [Source:HGNC Symbol;Acc:HGNC:10571]
ENSG00000099250	NRP1	-1.02256	0.0158107	Downregulated	231.368	374.201	288.959	337.8	90.8376	552.956	217.655	189.873	228.442	158.008	19.8107	20.3923	197.076	41.5042	45.9811	227.276	neuropilin 1 [Source:HGNC Symbol;Acc:HGNC:8004]
ENSG00000099804	CDC34	-1.49557	1,0418450204946e-11	Downregulated	7566.56	8306.49	10074.5	13779.3	8100.69	9769.55	9809.24	8623.25	11503	15887.8	5887.07	4248.4	3427.45	2530.03	2146.08	3099.38	cell division cycle 34, ubiqiutin conjugating enzyme [Source:HGNC Symbol;Acc:HGNC:1734]
ENSG00000100012	SEC14L3	-4.33156	2,75639606360687e-10	Downregulated	154.55	126.683	457.603	493.277	183.694	114.541	384.097	162.614	707.564	96.1786	36.3196	16.9936	0	12.1054	0	10.1012	SEC14 like lipid binding 3 [Source:HGNC Symbol;Acc:HGNC:18655]
ENSG00000100097	LGALS1	1.08059	1,62014984227553e-10	Upregulated	5079.13	3911.57	5620.81	7709	6218.34	7015.63	4500.83	6160.54	6048.66	4767.71	7610.6	12541.3	14711.9	13678.2	12699.6	13407.6	galectin 1 [Source:HGNC Symbol;Acc:HGNC:6561]
ENSG00000100116	GCAT	-1.38261	0.00587389	Downregulated	128.03	81.8565	818.545	590.591	448.132	110.591	314.172	163.554	553.921	1211.39	30.8166	58.9112	200.795	178.122	198.072	99.3282	glycine C-acetyltransferase [Source:HGNC Symbol;Acc:HGNC:4188]
ENSG00000100162	CENPM	1.57455	0.011671	Upregulated	18.29	136.428	43.1895	46.9788	14.1303	63.195	66.9707	18.7993	0	62.9741	37.4202	92.8984	265.867	147.859	546.467	143.1	centromere protein M [Source:HGNC Symbol;Acc:HGNC:18352]
ENSG00000100219	XBP1	1.05187	5,87938773384569e-09	Upregulated	12098.8	10578	9474.96	8578.11	10095.1	13921.7	10735	13594.7	11204.8	11859.7	15814.4	19235.6	30240.1	37827.6	23797.9	18188	X-box binding protein 1 [Source:HGNC Symbol;Acc:HGNC:12801]
ENSG00000100225	FBXO7	-2.89635	1,09353707866599e-36	Downregulated	71587.9	77270.6	114179	123695	89399.3	93178.1	135143	134630	138534	189521	19654.4	19080.4	20368.6	10325	9024.67	16895.9	F-box protein 7 [Source:HGNC Symbol;Acc:HGNC:13586]
ENSG00000100290	BIK	1.0897	0.0105098	Upregulated	80.4759	50.6731	146.022	26.845	18.1675	134.289	137.881	112.796	43.4646	192.357	159.586	330.809	243.557	449.629	127.332	244.112	BCL2 interacting killer [Source:HGNC Symbol;Acc:HGNC:1051]
ENSG00000100298	APOBEC3H	1.24368	0.000382466	Upregulated	133.517	89.6524	57.5861	109.617	173.601	112.566	112.274	163.554	86.9292	77.8588	266.344	79.3035	464.803	309.552	449.2	230.644	apolipoprotein B mRNA editing enzyme catalytic subunit 3H [Source:HGNC Symbol;Acc:HGNC:24100]
ENSG00000100320	RBFOX2	-1.79678	0.00692025	Downregulated	96.9369	81.8565	47.3028	67.1126	106.986	84.9183	41.3643	107.156	16.1729	13.7398	15.4083	0	14.8737	19.0228	0	26.9365	RNA binding fox-1 homolog 2 [Source:HGNC Symbol;Acc:HGNC:9906]
ENSG00000100325	ASCC2	-1.86205	1,36644029426167e-12	Downregulated	5666.23	6250.33	13369.2	15689.8	8363.11	9246.22	11623.4	8715.37	5288.53	13279.5	4150.34	3168.74	2623.35	1782.95	1733.13	1932.69	activating signal cointegrator 1 complex subunit 2 [Source:HGNC Symbol;Acc:HGNC:24103]
ENSG00000100336	APOL4	2.28364	0.000330145	Upregulated	32.922	100.372	10.2832	98.4318	42.3909	63.195	39.3946	103.396	54.5835	57.2492	1420.87	24.924	121.778	95.1138	389.071	149.834	apolipoprotein L4 [Source:HGNC Symbol;Acc:HGNC:14867]
ENSG00000100342	APOL1	1.12321	8,574460189671e-09	Upregulated	834.937	708.449	916.235	932.865	728.719	886.705	956.303	929.626	746.985	635.466	3076.16	1751.47	2271.96	1645.47	1270.67	1269.38	apolipoprotein L1 [Source:HGNC Symbol;Acc:HGNC:618]
ENSG00000100526	CDKN3	1.87937	4,40704471252379e-05	Upregulated	98.7659	155.917	41.1329	175.611	68.6328	110.591	53.1826	115.616	101.081	136.253	48.4261	387.454	531.734	446.17	1016.89	252.529	cyclin dependent kinase inhibitor 3 [Source:HGNC Symbol;Acc:HGNC:1791]
ENSG00000100558	PLEK2	-1.90666	1,00958821639975e-05	Downregulated	1064.48	491.139	1943.53	2397.04	1013.34	955.824	1560.02	2051.01	1249.36	1751.82	898.084	478.087	301.192	62.2563	142.364	168.353	pleckstrin 2 [Source:HGNC Symbol;Acc:HGNC:19238]
ENSG00000100614	PPM1A	-1.16924	2,23570399835092e-09	Downregulated	20361.3	21870.3	31662	40605.4	25805.9	32443.7	30905	29505.5	37623.2	39777.9	18913.7	16218.7	13291.5	8317.27	9698.47	13149.2	protein phosphatase, Mg2+/Mn2+ dependent 1A [Source:HGNC Symbol;Acc:HGNC:9275]
ENSG00000100784	RPS6KA5	-1.07493	2,27266188858584e-18	Downregulated	4930.06	4496.26	4198.64	4702.36	4425.81	4389.09	4657.42	3552.13	3659.11	4739.08	2055.91	2456.14	1508.75	1745.77	2269.87	2210.47	ribosomal protein S6 kinase A5 [Source:HGNC Symbol;Acc:HGNC:10434]
ENSG00000100911	PSME2	1.01508	9,04989562244318e-09	Upregulated	1219.03	1871.01	1903.42	1474.24	1413.03	1400.16	1337.45	1160.86	1179.61	1313.3	3110.28	2394.97	4210.18	3456.09	2823.41	1936.9	proteasome activator subunit 2 [Source:HGNC Symbol;Acc:HGNC:9569]
ENSG00000101057	MYBL2	1.35813	0.00238523	Upregulated	104.253	114.989	213.891	324.377	131.21	207.359	283.641	257.551	99.0589	430.514	68.2368	1203.15	597.736	760.911	1135.38	296.301	MYB proto-oncogene like 2 [Source:HGNC Symbol;Acc:HGNC:7548]
ENSG00000101782	RIOK3	-2.11327	2,87856648731004e-13	Downregulated	60230.7	57191.4	94342.4	101966	79879.5	79442	98412.5	123404	91660.8	109868	48344.7	18597.8	17858.6	9812.29	10030.9	16505.3	RIO kinase 3 [Source:HGNC Symbol;Acc:HGNC:11451]
ENSG00000101928	MOSPD1	-1.07829	3,91843349154362e-23	Downregulated	2214.92	1995.74	1747.12	1819.87	2179.09	2124.93	1979.58	2318.9	2321.82	2152.57	1171.03	870.073	877.547	864.671	964.718	1097.66	motile sperm domain containing 1 [Source:HGNC Symbol;Acc:HGNC:25235]
ENSG00000102145	GATA1	-2.47001	1,4246039998703e-10	Downregulated	276.179	265.059	884.357	1268.43	474.374	329.799	807.588	627.897	754.061	645.77	195.906	169.936	87.3829	57.0683	68.9716	58.9235	GATA binding protein 1 [Source:HGNC Symbol;Acc:HGNC:4170]
ENSG00000103056	SMPD3	-1.42344	3,61286190794794e-05	Downregulated	169.182	190.024	168.645	237.131	128.182	186.623	428.416	187.053	249.669	251.896	50.6273	64.5757	50.1987	100.302	35.3701	140.575	sphingomyelin phosphodiesterase 3 [Source:HGNC Symbol;Acc:HGNC:14240]
ENSG00000103342	GSPT1	-1.50186	3,42666548602026e-12	Downregulated	31959.9	27934.5	44753.6	60815.2	33319.2	43566	48959.5	25797.4	48813.8	44616.6	23438.2	10437.5	14702.6	9918.64	11734.9	13616.4	G1 to S phase transition 1 [Source:HGNC Symbol;Acc:HGNC:4621]
ENSG00000103534	TMC5	-2.17803	0.000125866	Downregulated	122.543	186.126	141.908	321.022	162.498	173.786	200.912	293.269	298.188	176.327	91.3492	38.5188	68.7908	0	14.148	15.1518	transmembrane channel like 5 [Source:HGNC Symbol;Acc:HGNC:22999]
ENSG00000104738	MCM4	1.85728	2,26023434379987e-09	Upregulated	716.967	1278.52	1147.61	1337.78	1314.12	1581.85	1266.53	1346.03	1231.16	1406.04	1521.02	3901.73	4097.7	6177.21	11254.8	2335.06	minichromosome maintenance complex component 4 [Source:HGNC Symbol;Acc:HGNC:6947]
ENSG00000104765	BNIP3L	-3.11139	1,2711411956895e-31	Downregulated	216523	211720	282735	330381	291820	272733	357696	497689	414136	371675	56437.3	34742.9	49761.8	16184.1	17547.1	51730.7	BCL2 interacting protein 3 like [Source:HGNC Symbol;Acc:HGNC:1085]
ENSG00000104973	MED25	-1.21979	2,63385435720617e-05	Downregulated	797.443	410.257	828.828	1096.17	548.053	519.384	758.345	507.582	554.932	727.064	315.87	398.783	184.062	96.8432	233.442	365.326	mediator complex subunit 25 [Source:HGNC Symbol;Acc:HGNC:28845]
ENSG00000105088	OLFM2	-1.70805	0.000224858	Downregulated	232.283	356.661	77.1242	304.244	177.638	280.428	131.972	133.475	161.729	180.907	6.60356	24.924	48.3395	48.4216	68.9716	119.531	olfactomedin 2 [Source:HGNC Symbol;Acc:HGNC:17189]
ENSG00000105173	CCNE1	2.4051	1,10614306965403e-06	Upregulated	100.595	224.131	82.2658	11.1854	98.912	136.264	33.4854	45.1184	40.4322	73.2789	123.266	478.087	691.626	600.082	696.79	459.604	cyclin E1 [Source:HGNC Symbol;Acc:HGNC:1589]
ENSG00000105426	PTPRS	-1.34875	0.000496257	Downregulated	554.186	593.46	510.048	460.84	401.704	1250.08	413.643	229.352	517.532	453.413	46.2249	174.468	189.639	179.852	91.9621	412.465	protein tyrosine phosphatase receptor type S [Source:HGNC Symbol;Acc:HGNC:9681]
ENSG00000105701	FKBP8	-1.63339	1,90192933668058e-07	Downregulated	11787	17317.5	44860.6	70032	20130.6	28316.3	44048	32010.5	35710.7	39558	14578.5	14810.5	10861.5	6073.45	7450.7	9423.56	FKBP prolyl isomerase 8 [Source:HGNC Symbol;Acc:HGNC:3724]
ENSG00000105855	ITGB8	-1.39951	0.00875056	Downregulated	143.576	268.957	161.447	231.538	110.014	98.7422	288.565	216.192	98.0481	199.227	0	45.3163	26.0289	39.7749	17.685	163.302	integrin subunit beta 8 [Source:HGNC Symbol;Acc:HGNC:6163]
ENSG00000105926	PALS2	-1.00663	4,27598024891954e-14	Downregulated	3739.39	4404.66	4255.2	4560.3	4516.65	3533.98	4764.77	4492.1	4093.76	3986.83	3009.02	1651.78	2082.32	1744.04	1841.01	2045.49	protein associated with LIN7 2, MAGUK p55 family member [Source:HGNC Symbol;Acc:HGNC:18167]
ENSG00000105967	TFEC	1.05639	1,48570027544731e-11	Upregulated	3497.04	4107.44	4546.21	3959.64	3766.73	3730.48	2826.56	3726.03	4314.12	2995.28	6537.52	6977.57	12438.1	8089	6967.9	7061.56	transcription factor EC [Source:HGNC Symbol;Acc:HGNC:11754]
ENSG00000106605	BLVRA	1.02063	3,16918911044693e-05	Upregulated	1048.93	939.401	1577.45	1738.22	1089.04	1233.29	1203.5	1844.21	996.654	1447.26	1189.74	2688.39	4246.44	4301.74	2288.44	2479.84	biliverdin reductase A [Source:HGNC Symbol;Acc:HGNC:1062]
ENSG00000107262	BAG1	-2.54795	9,68483175196756e-34	Downregulated	15456.9	15778.8	39349.8	41174.7	28117.3	20130.6	33765.1	30192.6	28689.7	34781.1	5594.32	5513.86	5255.99	3922.15	4008.31	4586.78	BAG cochaperone 1 [Source:HGNC Symbol;Acc:HGNC:937]
ENSG00000108106	UBE2S	1.23526	4,842259254934e-08	Upregulated	699.591	816.616	999.529	1214.74	1023.44	669.472	912.969	1210.68	907.703	850.722	1353.73	1586.07	3231.31	2727.17	3406.14	1533.7	ubiquitin conjugating enzyme E2 S [Source:HGNC Symbol;Acc:HGNC:17895]
ENSG00000108309	RUNDC3A	-2.08925	1,3401235722466e-05	Downregulated	365.799	623.669	468.915	2297.49	820.566	566.78	898.196	1059.34	1273.61	1602.98	500.77	304.752	237.049	57.0683	44.2126	87.5435	RUN domain containing 3A [Source:HGNC Symbol;Acc:HGNC:16984]
ENSG00000108387	SEPTIN4	1.91168	0.000407661	Upregulated	34.7509	130.581	59.6427	15.6596	94.8748	41.4717	31.5156	101.516	38.4106	100.759	631.74	512.074	366.264	103.761	53.0551	114.48	septin 4 [Source:HGNC Symbol;Acc:HGNC:9165]
ENSG00000108679	LGALS3BP	1.60475	0.000270961	Upregulated	140.833	249.468	263.251	201.338	230.122	343.623	311.217	304.549	292.123	178.617	1005.94	140.48	1654.7	1978.37	263.507	304.719	galectin 3 binding protein [Source:HGNC Symbol;Acc:HGNC:6564]
ENSG00000108771	DHX58	1.1576	0.000142131	Upregulated	1051.67	1683.91	2132.74	912.731	1725.91	1218.48	1152.29	1453.19	2127.74	2019.75	4087.6	2095.88	7470.31	5603.07	1673	1993.3	DExH-box helicase 58 [Source:HGNC Symbol;Acc:HGNC:29517]
ENSG00000109272	PF4V1	-1.42093	0.00748344	Downregulated	556.015	255.314	76.0959	536.901	272.513	108.616	80.7588	77.0772	90.9725	794.618	74.8403	27.1898	146.878	19.0228	60.1291	132.999	platelet factor 4 variant 1 [Source:HGNC Symbol;Acc:HGNC:8862]
ENSG00000109674	NEIL3	-1.25709	1,72273597221753e-08	Downregulated	4069.52	6981.19	7012.13	9362.21	6685.65	4623.11	5716.15	7457.69	6715.79	4105.91	1325.11	3472.36	3352.16	2577.58	1964.81	2326.64	nei like DNA glycosylase 3 [Source:HGNC Symbol;Acc:HGNC:24573]
ENSG00000109805	NCAPG	2.23903	4,43765612562653e-10	Upregulated	354.825	370.303	357.856	346.748	280.587	485.812	541.675	556.46	430.603	604.551	431.433	2094.74	2335.17	2967.55	4545.05	806.411	non-SMC condensin I complex subunit G [Source:HGNC Symbol;Acc:HGNC:24304]
ENSG00000110079	MS4A4A	1.97636	1,79680073328945e-06	Upregulated	82.3049	187.101	388.706	353.46	381.518	313.013	191.064	313.949	471.035	359.525	243.231	1412.73	2600.11	2142.66	602.175	993.282	membrane spanning 4-domains A4A [Source:HGNC Symbol;Acc:HGNC:13371]
ENSG00000110693	SOX6	-1.77404	2,80770525849061e-13	Downregulated	2640.16	3860.9	6497.97	9987.47	4653.91	5613.49	6106.16	6149.26	6464.1	5931.01	1415.36	1984.85	2095.33	900.987	2000.18	1356.08	SRY-box transcription factor 6 [Source:HGNC Symbol;Acc:HGNC:16421]
ENSG00000111181	SLC6A12	1.05376	0.00587389	Upregulated	101.509	23.3876	100.776	64.8755	50.4653	195.51	122.123	62.0378	135.448	103.048	268.545	268.499	388.575	285.341	136.175	110.271	solute carrier family 6 member 12 [Source:HGNC Symbol;Acc:HGNC:11045]
ENSG00000111331	OAS3	2.27556	1,32377648701349e-08	Upregulated	1909.47	2866.93	2898.84	2395.92	1558.37	2256.26	2273.07	1092.24	3857.23	2349.51	15919	3977.64	16962.5	26774.5	4914.67	5874.68	2'-5'-oligoadenylate synthetase 3 [Source:HGNC Symbol;Acc:HGNC:8088]
ENSG00000111335	OAS2	1.80721	1,11054270445658e-08	Upregulated	5048.03	4767.17	5590.99	4437.26	4361.21	5792.22	5152.81	3564.35	5754.51	4117.36	20204.7	6330.68	33674.9	33624.5	7636.39	7857.87	2'-5'-oligoadenylate synthetase 2 [Source:HGNC Symbol;Acc:HGNC:8087]
ENSG00000111537	IFNG	1.43088	0.00051171	Upregulated	257.889	176.381	166.588	82.7722	230.122	140.214	376.218	294.209	327.501	248.461	1926.04	146.145	516.86	679.632	466.885	597.653	interferon gamma [Source:HGNC Symbol;Acc:HGNC:5438]
ENSG00000111602	TIMELESS	1.04173	0.000120221	Upregulated	607.227	618.796	411.329	416.098	682.291	746.491	516.069	419.225	268.874	556.462	605.326	1137.44	1130.4	918.281	2311.43	978.131	timeless circadian regulator [Source:HGNC Symbol;Acc:HGNC:11813]
ENSG00000111796	KLRB1	-1.04013	0.000775179	Downregulated	8159.16	4369.58	4060.84	4347.78	7151.95	6659.17	5462.05	7485.89	5255.18	5894.37	2802.11	590.245	2524.81	3063.53	1152.18	5096.89	killer cell lectin like receptor B1 [Source:HGNC Symbol;Acc:HGNC:6373]
ENSG00000112029	FBXO5	1.04126	1,28003486029952e-05	Upregulated	591.681	626.592	599.512	727.053	623.751	799.812	788.876	886.388	652.98	582.796	717.587	1402.54	1855.49	1843.48	2459.99	815.67	F-box protein 5 [Source:HGNC Symbol;Acc:HGNC:13584]
ENSG00000112053	SLC26A8	1.1263	0.00420045	Upregulated	157.294	224.131	298.213	223.709	327.015	428.541	71.8951	139.115	396.236	269.071	1109.4	1364.02	574.496	181.581	365.196	426.775	solute carrier family 26 member 8 [Source:HGNC Symbol;Acc:HGNC:14468]
ENSG00000112146	FBXO9	-1.13521	1,95055473114578e-07	Downregulated	5708.3	4777.89	8292.39	7994.23	6893.56	5524.62	7783.38	8382.62	8375.53	10640.3	3777.24	5647.54	2181.78	2387.36	2630.65	2742.47	F-box protein 9 [Source:HGNC Symbol;Acc:HGNC:13588]
ENSG00000112294	ALDH5A1	-1.33124	2,38793681422728e-10	Downregulated	2905.36	2586.28	4916.41	5433.88	2450.6	4249.86	5071.06	3345.34	3569.15	3044.51	2025.09	1052.47	1633.32	1316.03	1061.99	1462.15	aldehyde dehydrogenase 5 family member A1 [Source:HGNC Symbol;Acc:HGNC:408]
ENSG00000112312	GMNN	1.7251	6,16094552988436e-08	Upregulated	322.818	224.131	324.95	322.14	335.09	306.101	125.078	195.513	224.399	334.335	438.036	1164.63	831.067	1013.39	1917.94	426.775	geminin DNA replication inhibitor [Source:HGNC Symbol;Acc:HGNC:17493]
ENSG00000112394	SLC16A10	-1.28594	2,34570552948381e-06	Downregulated	757.205	1187.89	972.793	601.776	813.501	442.365	443.189	728.474	784.385	863.317	182.698	186.93	247.275	534.367	274.118	312.295	solute carrier family 16 member 10 [Source:HGNC Symbol;Acc:HGNC:17027]
ENSG00000112742	TTK	2.25396	2,22354007225686e-08	Upregulated	153.636	109.142	277.647	118.566	203.88	171.811	370.309	223.712	145.556	263.346	161.787	1460.32	1108.09	1364.45	1828.63	454.553	TTK protein kinase [Source:HGNC Symbol;Acc:HGNC:12401]
ENSG00000112984	KIF20A	3.15714	2,39997748219794e-12	Upregulated	89.6209	60.4179	129.569	49.2159	96.8934	77.0189	76.8194	95.8765	22.2377	168.313	149.681	1016.22	831.067	949.409	1764.08	309.769	kinesin family member 20A [Source:HGNC Symbol;Acc:HGNC:9787]
ENSG00000113083	LOX	-1.36746	0.0134002	Downregulated	15.5465	11.6938	82.2658	205.812	100.931	82.9434	110.305	124.076	161.729	61.8291	34.1184	29.4556	16.7329	25.9401	37.1386	0	lysyl oxidase [Source:HGNC Symbol;Acc:HGNC:6664]
ENSG00000113368	LMNB1	1.24979	1,27943943121038e-11	Upregulated	3809.8	4063.59	3839.76	3152.05	3284.28	4211.35	3876.42	3919.66	3776.37	5593.24	7080.12	14996.3	9679.05	8084.68	12249.5	6255.15	lamin B1 [Source:HGNC Symbol;Acc:HGNC:6637]
ENSG00000113595	TRIM23	-1.22584	5,72538567169711e-18	Downregulated	6576.16	7254.05	7112.91	7732.49	8571.03	7078.83	7920.27	11347.3	9684.52	8664.09	3751.92	3940.25	3416.3	3053.15	2456.45	3861.18	tripartite motif containing 23 [Source:HGNC Symbol;Acc:HGNC:660]
ENSG00000113924	HGD	-1.2569	0.00325637	Downregulated	122.543	40.9283	289.987	532.426	197.824	248.83	299.399	398.546	233.496	556.462	35.219	149.544	129.215	102.031	58.3606	119.531	homogentisate 1,2-dioxygenase [Source:HGNC Symbol;Acc:HGNC:4892]
ENSG00000114166	KAT2B	-1.38218	1,8719409146679e-10	Downregulated	21502.6	14034.5	32618.4	33858.3	25181.2	32497	45537.1	37095.8	33550.6	31935.9	16001.5	9787.18	13707	9561.53	7625.78	11267	lysine acetyltransferase 2B [Source:HGNC Symbol;Acc:HGNC:8638]
ENSG00000115267	IFIH1	1.58485	3,74966559616979e-10	Upregulated	4114.33	5302.16	4679.89	4490.95	4648.87	3592.24	3716.88	3823.78	5407.81	3416.63	15374.2	12045.1	24323.1	17587.4	5166.68	7231.6	interferon induced with helicase C domain 1 [Source:HGNC Symbol;Acc:HGNC:18873]
ENSG00000115415	STAT1	1.45825	7,19227951523526e-10	Upregulated	21145	38198.7	35823.7	27688.4	20804.8	27257.8	34235.8	26158.3	29831.9	25591.5	119588	59409.6	123972	99476.1	52874.7	37578.9	signal transducer and activator of transcription 1 [Source:HGNC Symbol;Acc:HGNC:11362]
ENSG00000115902	SLC1A4	1.3488	2,75670119406292e-13	Upregulated	586.194	586.638	331.12	581.642	413.816	756.365	502.281	597.818	647.926	494.633	1310.81	1458.05	1209.42	1927.35	1611.11	1154.9	solute carrier family 1 member 4 [Source:HGNC Symbol;Acc:HGNC:10942]
ENSG00000115993	TRAK2	-1.41739	1,20872204883497e-15	Downregulated	17618.7	14590.9	18007	23847.3	17198.6	21049.9	28484.2	19596.4	23873.2	26785.7	9899.84	6304.63	10492.5	6799.77	5675.12	7127.22	trafficking kinesin protein 2 [Source:HGNC Symbol;Acc:HGNC:13206]
ENSG00000116663	FBXO6	2.02419	5,52183628363996e-10	Upregulated	128.03	221.208	328.035	244.961	87.8097	371.271	228.488	194.573	172.848	169.457	1103.89	911.99	1419.51	1226.97	508.444	422.566	F-box protein 6 [Source:HGNC Symbol;Acc:HGNC:13585]
ENSG00000116668	SWT1	-1.53459	5,32631392224837e-13	Downregulated	5420.23	5421.05	5989.98	6743.7	6680.6	5664.84	6279.49	9343.26	11741.5	7306.14	2272.72	3305.82	2903.16	1479.45	1568.66	2574.12	SWT1 RNA endoribonuclease homolog [Source:HGNC Symbol;Acc:HGNC:16785]
ENSG00000116675	DNAJC6	-1.53723	3,01821384777865e-06	Downregulated	1386.38	1356.48	1990.83	4075.97	1558.37	1763.54	2518.3	2468.35	1719.38	2938.03	1421.97	887.066	630.272	245.567	328.941	611.121	DnaJ heat shock protein family (Hsp40) member C6 [Source:HGNC Symbol;Acc:HGNC:15469]
ENSG00000117143	UAP1	1.06594	4,33526052258919e-07	Upregulated	2000.92	1833.98	1558.94	1912.71	2214.42	1957.07	1425.1	2370.59	1413.11	1645.34	2690.95	2897.98	5568.34	6158.19	4489.34	2450.38	UDP-N-acetylglucosamine pyrophosphorylase 1 [Source:HGNC Symbol;Acc:HGNC:12457]
ENSG00000117226	GBP3	1.06747	0.00798488	Upregulated	1354.37	3298.62	3615.58	1026.82	4501.51	690.208	3049.14	4219.51	4198.88	3536.85	11492.4	4724.22	17014.6	4990.88	3332.74	4917.59	guanylate binding protein 3 [Source:HGNC Symbol;Acc:HGNC:4184]
ENSG00000117228	GBP1	2.249	4,07061096860595e-23	Upregulated	6264.32	9103.62	7482.07	6344.38	5319.05	8062.3	7479.06	6594.8	7945.94	6131.38	58018.9	29868	54862.5	28263.5	22316.7	16883.3	guanylate binding protein 1 [Source:HGNC Symbol;Acc:HGNC:4182]
ENSG00000117586	TNFSF4	-1.1216	1,74221097021064e-06	Downregulated	1208.97	584.69	1258.67	1436.21	777.166	1020.99	1502.9	1330.99	931.962	1765.56	435.835	416.91	648.864	549.931	658.767	355.225	TNF superfamily member 4 [Source:HGNC Symbol;Acc:HGNC:11934]
ENSG00000117592	PRDX6	-1.04779	2,67323756466011e-06	Downregulated	7535.47	11179.3	12843.7	25685.1	10589.6	9886.07	9055.82	17410.1	11563.6	13250.9	5847.45	7010.43	6823.3	5725.85	5253.34	4685.26	peroxiredoxin 6 [Source:HGNC Symbol;Acc:HGNC:16753]
ENSG00000117632	STMN1	1.51253	1,46769485410663e-07	Upregulated	1822.6	2399.18	1956.9	1282.97	1905.57	1987.68	1463.51	1794.4	1852.81	2043.79	1464.89	4854.51	5467.94	7417.15	11162.8	3556.46	stathmin 1 [Source:HGNC Symbol;Acc:HGNC:6510]
ENSG00000117650	NEK2	3.19978	1,46397839685972e-06	Upregulated	5.48699	0	74.0392	138.699	72.6701	100.717	55.1524	31.0189	54.5835	43.5094	92.4498	618.567	689.767	900.987	1223.8	240.745	NIMA related kinase 2 [Source:HGNC Symbol;Acc:HGNC:7745]
ENSG00000117724	CENPF	1.64266	8,17251131052989e-07	Upregulated	1014.18	910.167	1377.95	600.658	779.185	1265.87	1528.51	1235.12	1253.4	1444.97	948.711	3971.97	3820.68	5060.06	7813.24	1639.76	centromere protein F [Source:HGNC Symbol;Acc:HGNC:1857]
ENSG00000118507	AKAP7	-1.48006	3,41364245148695e-14	Downregulated	3235.5	3202.15	4369.34	4854.48	3331.72	3586.32	4251.66	6069.36	5873.79	3874.62	1151.22	1411.6	2008.88	1352.35	1025.73	1937.74	A-kinase anchoring protein 7 [Source:HGNC Symbol;Acc:HGNC:377]
ENSG00000118689	FOXO3	-1.94413	2,54349197100936e-14	Downregulated	29176.2	31511.8	46213.8	55518.9	29594.9	48796.4	51717.2	54353.5	39371.9	67231.1	20760.5	13644.7	11258.4	5631.6	7124.41	9463.12	forkhead box O3 [Source:HGNC Symbol;Acc:HGNC:3821]
ENSG00000118777	ABCG2	-1.50881	2,79386340574758e-06	Downregulated	815.733	514.527	357.856	1051.43	722.663	752.415	726.829	864.769	719.693	906.827	563.504	244.708	185.921	209.25	106.11	132.999	ATP binding cassette subfamily G member 2 (Junior blood group) [Source:HGNC Symbol;Acc:HGNC:74]
ENSG00000118816	CCNI	-1.01192	1,10180336293774e-09	Downregulated	17921.4	14866.7	19969	24689.6	16664.7	23069.1	20610.2	15357.2	17179.6	19231.1	12389.4	6500.62	6415.21	8485.88	11192	9554.03	cyclin I [Source:HGNC Symbol;Acc:HGNC:1595]
ENSG00000118985	ELL2	1.3278	3,99613725319274e-14	Upregulated	1112.94	967.661	995.416	1189.01	954.804	1496.93	1166.08	973.805	1019.9	935.451	1779.66	3029.39	3094.66	3859.03	3043.59	1955.42	elongation factor for RNA polymerase II 2 [Source:HGNC Symbol;Acc:HGNC:17064]
ENSG00000119636	BBOF1	-2.15527	1,51025970413681e-15	Downregulated	1421.13	1448.08	2220.15	2252.75	2127.62	1931.4	2732.01	2883.82	2770.62	3061.68	786.924	593.643	284.459	447.9	195.42	655.735	basal body orientation factor 1 [Source:HGNC Symbol;Acc:HGNC:19855]
ENSG00000119888	EPCAM	-1.98097	0.00817599	Downregulated	74.9889	35.0814	98.7189	0	46.4281	49.3711	100.456	39.4786	95.0157	59.5391	0	13.5949	11.1553	12.1054	0	18.5188	epithelial cell adhesion molecule [Source:HGNC Symbol;Acc:HGNC:11529]
ENSG00000119917	IFIT3	2.63433	4,40904118470921e-07	Upregulated	3526.31	10532.2	8077.47	5067	3545.69	6793.46	8167.48	5014.72	18311.7	7519.1	61029	33423	132367	63750.5	10295.3	23905.3	interferon induced protein with tetratricopeptide repeats 3 [Source:HGNC Symbol;Acc:HGNC:5411]
ENSG00000119922	IFIT2	1.65697	4,18692373495746e-05	Upregulated	8464.6	18561.9	15031	14581.3	11269.9	13947.3	16160.6	10596.2	29123.3	14882.5	59088.6	38811.1	127752	61265.4	13941.1	30825.4	interferon induced protein with tetratricopeptide repeats 2 [Source:HGNC Symbol;Acc:HGNC:5409]
ENSG00000119950	MXI1	-1.72457	2,88206641660267e-08	Downregulated	18816.7	24955.5	47740.9	54992.1	31618.5	42491.7	43466	46412.7	45895.6	48291.9	22427.9	15992.1	11636.8	4197.98	4709.52	9713.97	MAX interactor 1, dimerization protein [Source:HGNC Symbol;Acc:HGNC:7534]
ENSG00000119969	HELLS	1.15003	8,22543761939767e-05	Upregulated	1659.82	793.229	1151.72	936.221	1348.43	1195.77	1485.17	767.012	1095.71	985.83	1521.02	2229.56	2022.82	2645.89	6715	1527.8	helicase, lymphoid specific [Source:HGNC Symbol;Acc:HGNC:4861]
ENSG00000120217	CD274	2.2488	2,18718756434826e-08	Upregulated	568.818	686.036	584.087	748.305	429.965	916.327	829.255	349.667	786.406	616.001	7191.28	7326.51	2571.29	996.101	1057.56	1177.63	CD274 molecule [Source:HGNC Symbol;Acc:HGNC:17635]
ENSG00000120896	SORBS3	-1.44397	0.000221854	Downregulated	90.5354	60.4179	99.7473	91.7205	183.694	88.868	102.426	69.5575	48.5186	103.048	26.4142	14.7278	22.3105	24.2108	64.5503	27.7782	sorbin and SH3 domain containing 3 [Source:HGNC Symbol;Acc:HGNC:30907]
ENSG00000121104	FAM117A	-1.50672	4,41718083764101e-08	Downregulated	1774.13	838.055	2204.72	3183.37	1493.77	1951.15	3011.71	2121.5	1732.52	2090.74	1221.66	542.662	518.72	561.172	412.061	816.512	family with sequence similarity 117 member A [Source:HGNC Symbol;Acc:HGNC:24179]
ENSG00000121858	TNFSF10	1.27366	5,27960669607041e-08	Upregulated	12414.3	19242.1	17478.4	15860.9	13184.6	15482.8	16524	16514.3	20363.7	18625.4	36793.9	32513.3	87473.1	49192	21086.7	28666.3	TNF superfamily member 10 [Source:HGNC Symbol;Acc:HGNC:11925]
ENSG00000122420	PTGFR	4.22062	0.000385168	Upregulated	18.29	15.5917	0	2.23709	0	0	19.6973	14.0995	101.081	0	526.084	464.492	834.785	511.885	426.209	151.518	prostaglandin F receptor [Source:HGNC Symbol;Acc:HGNC:9600]
ENSG00000122644	ARL4A	-2.3934	2,57890158577731e-18	Downregulated	11744.9	8740.13	7067.66	12293.9	13026.1	6836.91	12700.8	18149.8	11336.2	21386	3244.55	1430.86	3435.82	1533.93	1358.21	2777.82	ADP ribosylation factor like GTPase 4A [Source:HGNC Symbol;Acc:HGNC:695]
ENSG00000122952	ZWINT	3.09188	1,58460246748116e-10	Upregulated	166.439	44.8262	146.022	49.2159	127.173	215.258	72.8799	140.995	212.269	332.045	165.089	1513.56	1433.45	1686.97	3073.66	598.495	ZW10 interacting kinetochore protein [Source:HGNC Symbol;Acc:HGNC:13195]
ENSG00000123091	RNF11	-2.15317	7,96308994779784e-22	Downregulated	17528.2	14424.3	30019.8	37786.6	21943.3	28338	31378.7	32626.2	28332.9	32683.5	8939.02	7402.41	5986.66	3762.18	3807.59	6165.09	ring finger protein 11 [Source:HGNC Symbol;Acc:HGNC:10056]
ENSG00000123094	RASSF8	-1.42814	0.0016938	Downregulated	93.2789	116.938	119.285	89.4834	62.577	207.359	167.427	120.316	206.204	183.197	15.4083	36.253	9.29605	58.7976	24.759	104.379	Ras association domain family member 8 [Source:HGNC Symbol;Acc:HGNC:13232]
ENSG00000123131	PRDX4	1.24685	6,3115041159899e-11	Upregulated	777.324	1071.93	878.187	874.701	861.948	1009.15	1179.87	1032.08	849.076	969.801	1459.39	2005.25	3433.96	3126.65	2465.29	1557.26	peroxiredoxin 4 [Source:HGNC Symbol;Acc:HGNC:17169]
ENSG00000123240	OPTN	-1.13403	6,9426465960741e-06	Downregulated	10973.1	13837.7	17954.5	20906.7	13631.7	20231.3	17026.3	19486.4	27300.8	14450.8	15333.5	4794.46	7412.67	6666.62	4286.85	6809.88	optineurin [Source:HGNC Symbol;Acc:HGNC:17142]
ENSG00000123416	TUBA1B	1.00556	2,55872460727225e-06	Upregulated	2237.78	2255.93	3088.05	2721.42	2687.78	2515.95	2724.13	2644.12	2355.18	2183.48	2561.08	5260.09	5510.7	7037.56	8790.34	3235.74	tubulin alpha 1b [Source:HGNC Symbol;Acc:HGNC:18809]
ENSG00000123473	STIL	-1.11226	2,25701411209715e-05	Downregulated	1867.41	1847.62	4557.52	5997.63	3134.91	3843.05	4779.54	4727.09	3549.95	2862.46	968.522	2227.3	1822.03	1549.49	1961.27	1016.85	STIL centriolar assembly protein [Source:HGNC Symbol;Acc:HGNC:10879]
ENSG00000123485	HJURP	3.09487	1,47986336116257e-09	Upregulated	43.8959	42.8772	32.9063	107.38	40.3723	140.214	63.0313	26.319	24.2593	164.878	127.669	600.441	555.904	978.808	1372.36	269.365	Holliday junction recognition protein [Source:HGNC Symbol;Acc:HGNC:25444]
ENSG00000123975	CKS2	1.1067	0.000272038	Upregulated	371.286	339.12	337.29	489.922	177.638	412.742	380.157	150.395	448.797	396.164	305.965	900.661	982.593	1051.44	1241.49	550.514	CDC28 protein kinase regulatory subunit 2 [Source:HGNC Symbol;Acc:HGNC:2000]
ENSG00000124098	FAM210B	-2.00584	1,69093903167558e-09	Downregulated	17984.5	19789.8	41377.6	56045.7	24134.5	43734.9	42621	51219.7	51160.9	42926.6	17465.3	7862.37	14753.8	3614.33	3759.84	7905.85	family with sequence similarity 210 member B [Source:HGNC Symbol;Acc:HGNC:16102]
ENSG00000124635	H2BC11	1.91531	3,97178358076181e-11	Upregulated	1642.44	1397.41	1656.63	1730.39	2030.72	1657.88	1577.75	1575.38	1717.36	1772.43	1622.27	7232.48	7401.52	8623.37	12130.2	3050.56	H2B clustered histone 11 [Source:HGNC Symbol;Acc:HGNC:4761]
ENSG00000125037	EMC3	-1.15496	6,70128171451206e-16	Downregulated	8511.24	7981.99	10663.7	11857.7	8774.91	11720.7	11863.7	11047.4	13005	11559.7	5334.58	4735.55	5104.46	3948.95	3459.19	5642.35	ER membrane protein complex subunit 3 [Source:HGNC Symbol;Acc:HGNC:23999]
ENSG00000125148	MT2A	1.04354	0.00824854	Upregulated	287.153	350.814	423.669	167.781	211.954	215.258	429.401	563.98	238.55	780.878	946.51	219.784	2436.5	1135.31	424.441	508.426	metallothionein 2A [Source:HGNC Symbol;Acc:HGNC:7406]
ENSG00000125375	DMAC2L	-1.11365	9,77951419394603e-07	Downregulated	666.67	802.974	861.734	1323.24	669.17	1059.5	1032.14	1252.97	1606.17	992.7	389.61	374.992	472.239	300.906	489.875	658.26	distal membrane arm assembly component 2 like [Source:HGNC Symbol;Acc:HGNC:18799]
ENSG00000125818	PSMF1	-1.58004	1,73403678866092e-15	Downregulated	4664.86	3336.63	5485.07	7145.25	4382.41	5376.51	5167.58	3917.78	3067.79	5090.59	2377.28	1061.53	1340.49	1412.87	1637.63	1434.37	proteasome inhibitor subunit 1 [Source:HGNC Symbol;Acc:HGNC:9571]
ENSG00000126709	IFI6	2.87172	5,07627032985318e-07	Upregulated	1106.54	1984.05	1393.38	1203.55	596.5	896.579	1041	1008.58	3513.56	1297.27	8969.83	5767.63	29710.2	20825.6	2025.82	3869.59	interferon alpha inducible protein 6 [Source:HGNC Symbol;Acc:HGNC:4054]
ENSG00000126787	DLGAP5	1.42895	0.000114116	Upregulated	363.97	463.854	892.584	1093.94	581.361	458.164	478.644	673.016	838.968	883.927	336.782	1913.48	1835.04	2263.71	4600.76	1314.84	DLG associated protein 5 [Source:HGNC Symbol;Acc:HGNC:16864]
ENSG00000126838	PZP	-1.15668	0.00108357	Downregulated	1589.4	569.098	1563.05	2193.46	1000.22	1217.49	2574.43	2074.51	1508.12	1361.38	1469.29	397.65	422.041	818.844	255.549	277.782	PZP alpha-2-macroglobulin like [Source:HGNC Symbol;Acc:HGNC:9750]
ENSG00000127423	AUNIP	1.81626	0.000101696	Upregulated	20.119	38.9793	28.793	15.6596	20.1861	41.4717	17.7275	50.7582	40.4322	19.4647	37.4202	234.512	111.553	60.527	204.262	74.0753	aurora kinase A and ninein interacting protein [Source:HGNC Symbol;Acc:HGNC:28363]
ENSG00000127920	GNG11	-1.23241	1,25790348240638e-06	Downregulated	3957.95	1865.16	3448.99	5328.74	2618.14	3450.05	4353.1	4090.73	3295.22	4295.98	878.273	2981.81	1360.94	1151.74	1268.02	1141.43	G protein subunit gamma 11 [Source:HGNC Symbol;Acc:HGNC:4403]
ENSG00000128228	SDF2L1	1.29462	2,83819955120347e-07	Upregulated	486.513	321.579	423.669	268.45	690.366	624.051	350.612	471.863	638.829	597.681	770.415	1089.86	1838.76	1430.17	1614.64	880.486	stromal cell derived factor 2 like 1 [Source:HGNC Symbol;Acc:HGNC:10676]
ENSG00000128383	APOBEC3A	1.16941	5,13404514802456e-06	Upregulated	3776.88	4707.73	5652.69	4564.77	2717.05	4461.17	5019.85	4236.43	4967.1	4576.5	7718.46	17835.4	16698.5	12161.6	4785.57	5498.41	apolipoprotein B mRNA editing enzyme catalytic subunit 3A [Source:HGNC Symbol;Acc:HGNC:17343]
ENSG00000128487	SPECC1	-1.6759	8,31581082650508e-11	Downregulated	9929.63	17774.6	29946.8	43084	17955.6	20235.2	32700.4	31270.8	25861.5	25234.3	8568.12	10573.4	8657.41	4716.78	5226.81	7729.93	sperm antigen with calponin homology and coiled-coil domains 1 [Source:HGNC Symbol;Acc:HGNC:30615]
ENSG00000129173	E2F8	2.47316	0.00822643	Upregulated	21.948	25.3365	41.1329	31.3192	0	0	33.4854	15.0395	0	45.7993	0	363.663	104.116	223.085	393.492	106.062	E2F transcription factor 8 [Source:HGNC Symbol;Acc:HGNC:24727]
ENSG00000129472	RAB2B	-2.4517	1,14976589029908e-22	Downregulated	4962.98	9288.77	9056.43	10585.9	9260.39	11110.5	8283.69	11294.6	13566	10435.4	3134.49	1600.8	2168.77	833.543	1033.69	1782.86	RAB2B, member RAS oncogene family [Source:HGNC Symbol;Acc:HGNC:20246]
ENSG00000130147	SH3BP4	-1.30472	0.00197459	Downregulated	179.242	142.274	296.157	234.894	125.154	201.434	151.669	105.276	70.7564	80.1488	26.4142	13.5949	44.621	77.8204	45.9811	109.429	SH3 domain binding protein 4 [Source:HGNC Symbol;Acc:HGNC:10826]
ENSG00000130164	LDLR	1.03629	1,03026836106405e-06	Upregulated	682.216	467.752	534.728	460.84	329.034	514.447	584.024	351.547	741.931	575.926	1313.01	1064.93	719.514	1525.28	1237.95	945.302	low density lipoprotein receptor [Source:HGNC Symbol;Acc:HGNC:6547]
ENSG00000130300	PLVAP	-4.189	1,59154948092934e-07	Downregulated	93.2789	74.0607	398.989	449.654	197.824	236.981	126.063	490.662	163.75	316.015	6.60356	40.7847	22.3105	0	0	0	plasmalemma vesicle associated protein [Source:HGNC Symbol;Acc:HGNC:13635]
ENSG00000130303	BST2	1.12693	8,04229162738502e-07	Upregulated	2942.86	3453.57	3615.58	2688.98	3011.77	3161.72	3519.9	3752.34	3048.59	2894.52	5729.69	4885.09	13486.7	11247.6	4629.06	4569.1	bone marrow stromal cell antigen 2 [Source:HGNC Symbol;Acc:HGNC:1119]
ENSG00000130487	KLHDC7B	1.77527	3,17585758779381e-06	Upregulated	102.424	93.5503	61.6993	210.286	163.508	100.717	41.3643	101.516	66.7131	68.699	352.19	210.721	409.026	795.498	297.993	230.644	kelch domain containing 7B [Source:HGNC Symbol;Acc:HGNC:25145]
ENSG00000130821	SLC6A8	-1.48872	0.000194602	Downregulated	660.268	654.852	1811.9	2763.92	572.277	1783.28	2292.76	759.493	1092.68	2225.85	795.729	623.099	438.774	103.761	380.228	383.003	solute carrier family 6 member 8 [Source:HGNC Symbol;Acc:HGNC:11055]
ENSG00000130830	MPP1	-1.80486	4,32238409273575e-13	Downregulated	21743.1	22163.6	28352.9	42926.3	23998.3	29772.7	34322.5	37025.3	30002.7	39646.2	14015	13327.5	8182.38	4452.19	4895.22	6221.48	MAGUK p55 scaffold protein 1 [Source:HGNC Symbol;Acc:HGNC:7219]
ENSG00000131153	GINS2	3.14839	3,39005630125183e-07	Upregulated	63.1004	89.6524	0	143.174	30.2792	35.5472	25.6065	133.475	50.5403	103.048	140.876	749.984	842.222	525.72	1540.37	368.693	GINS complex subunit 2 [Source:HGNC Symbol;Acc:HGNC:24575]
ENSG00000131355	ADGRE3	-1.31827	0.000128084	Downregulated	2079.57	3564.66	3713.27	3554.73	2445.55	3600.14	3265.81	1233.24	2333.95	2674.68	745.102	2177.45	390.434	287.071	1273.32	1254.23	adhesion G protein-coupled receptor E3 [Source:HGNC Symbol;Acc:HGNC:23647]
ENSG00000131747	TOP2A	2.09379	9,0356175080515e-11	Upregulated	1201.65	986.176	1618.58	1664.39	1588.65	1188.86	1758.97	1513.35	1504.08	1394.59	1281.09	6482.49	6473.77	8105.43	13831.5	3153.25	DNA topoisomerase II alpha [Source:HGNC Symbol;Acc:HGNC:11989]
ENSG00000131979	GCH1	1.09126	1,41442404156934e-11	Upregulated	3716.52	5417.15	4214.06	3854.5	3142.98	3821.32	4108.85	4450.74	4306.03	4323.46	9620.29	8751.71	12363.7	10521.3	6658.41	6058.18	GTP cyclohydrolase 1 [Source:HGNC Symbol;Acc:HGNC:4193]
ENSG00000132274	TRIM22	1.4014	1,85891955693445e-10	Upregulated	17902.2	19335.7	20729.9	19716.6	18548	19764.2	20246.8	19071.9	23072.6	19662.8	71929.3	56376.8	91414.6	54504.5	24148	29359.1	tripartite motif containing 22 [Source:HGNC Symbol;Acc:HGNC:16379]
ENSG00000132465	JCHAIN	2.99918	1,96039747738731e-06	Upregulated	6018.32	4644.38	4927.72	4539.05	6080.06	19245.8	6962	9671.31	5418.93	10026.6	1847.9	45664.1	136433	153537	82093.9	20087	joining chain of multimeric IgA and IgM [Source:HGNC Symbol;Acc:HGNC:5713]
ENSG00000132646	PCNA	1.53377	4,77259748561619e-13	Upregulated	3347.07	2506.37	2163.59	2756.09	2906.8	2332.29	1940.18	2936.45	2747.37	2323.17	4268.1	7708.3	8177.74	7792.42	13826.2	4991.67	proliferating cell nuclear antigen [Source:HGNC Symbol;Acc:HGNC:8729]
ENSG00000132819	RBM38	-1.73663	1,19149658191262e-05	Downregulated	10246	9111.41	12794.4	17272.5	11271.9	15791.8	16536.8	14264.9	22441.9	35950.2	10828.7	4318.64	4631.29	2229.99	2206.21	2643.14	RNA binding motif protein 38 [Source:HGNC Symbol;Acc:HGNC:15818]
ENSG00000133106	EPSTI1	2.86776	8,7222237804378e-33	Upregulated	2727.04	2931.24	3425.34	2496.59	2057.98	2948.44	2400.11	2174.14	3493.34	2698.73	22544.6	21874.2	33505.8	26560.1	9955.79	8647.45	epithelial stromal interaction 1 [Source:HGNC Symbol;Acc:HGNC:16465]
ENSG00000133193	FAM104A	-1.23291	3,35289413524681e-07	Downregulated	6066.78	6288.34	8882.65	10708.9	6816.86	8071.19	11858.7	11145.2	9668.35	14085.6	6327.31	3792.97	4852.54	2923.45	2192.06	2425.12	family with sequence similarity 104 member A [Source:HGNC Symbol;Acc:HGNC:25918]
ENSG00000133488	SEC14L4	-2.0847	0.0046853	Downregulated	46.6394	105.244	115.172	90.602	28.2606	118.491	157.578	30.0789	41.443	89.3087	36.3196	9.06326	1.85921	30.2635	0	0	SEC14 like lipid binding 4 [Source:HGNC Symbol;Acc:HGNC:20627]
ENSG00000133606	MKRN1	-2.21942	1,22855199339756e-16	Downregulated	87659.3	77306.7	134800	172908	91456.3	129938	168188	123730	121824	239532	38669.3	39876.1	37594.2	15440.4	16257	24665.4	makorin ring finger protein 1 [Source:HGNC Symbol;Acc:HGNC:7112]
ENSG00000133816	MICAL2	-1.33658	1,61834582613758e-06	Downregulated	8977.63	8105.75	14479.8	27058.7	9664.11	17779.5	19097.5	12335.2	13681.2	21301.3	8296.27	8129.74	4222.27	2637.25	4843.04	5613.73	microtubule associated monooxygenase, calponin and LIM domain containing 2 [Source:HGNC Symbol;Acc:HGNC:24693]
ENSG00000134057	CCNB1	1.92598	1,71099048685224e-07	Upregulated	486.513	393.691	294.1	293.058	290.68	489.761	604.706	347.787	499.338	531.272	246.533	1688.03	2013.52	2121.9	3556.46	907.422	cyclin B1 [Source:HGNC Symbol;Acc:HGNC:1579]
ENSG00000134326	CMPK2	2.3366	1,95139200206167e-08	Upregulated	1079.11	1283.39	2124.51	1658.8	1113.27	1537.42	1672.3	1231.36	2740.29	1693.43	9261.49	5381.31	19818.3	14101.9	1783.53	3313.19	cytidine/uridine monophosphate kinase 2 [Source:HGNC Symbol;Acc:HGNC:27015]
ENSG00000134333	LDHA	1.04125	2,49137107958386e-12	Upregulated	7579.36	7875.77	9037.92	7816.38	8575.07	8266.7	8117.25	9591.41	7101.92	8220.98	10261.9	20552.1	16673.4	18140.8	23626.3	14938.8	lactate dehydrogenase A [Source:HGNC Symbol;Acc:HGNC:6535]
ENSG00000134627	PIWIL4	1.11145	0.00698691	Upregulated	196.617	153.968	357.856	240.487	230.122	207.359	240.307	181.413	394.214	416.774	200.308	2320.19	617.258	584.518	243.169	278.624	piwi like RNA-mediated gene silencing 4 [Source:HGNC Symbol;Acc:HGNC:18444]
ENSG00000134809	TIMM10	1.45077	5,02680112580906e-10	Upregulated	186.558	397.589	306.44	233.775	284.624	161.937	244.246	298.909	281.004	241.591	639.445	1041.14	989.1	454.817	796.71	610.279	translocase of inner mitochondrial membrane 10 [Source:HGNC Symbol;Acc:HGNC:11814]
ENSG00000135045	C9orf40	-1.08234	8,42342599698914e-05	Downregulated	1155.01	588.587	1665.88	1845.6	1275.76	1366.59	1764.88	1264.25	2342.04	1525.12	1060.97	881.402	559.622	331.169	491.644	511.793	chromosome 9 open reading frame 40 [Source:HGNC Symbol;Acc:HGNC:23433]
ENSG00000135047	CTSL	1.0371	0.000505298	Upregulated	552.357	867.289	1048.89	854.567	643.938	839.309	675.617	845.969	895.573	1014.45	854.06	1103.45	3970.34	3086.88	1062.87	1249.18	cathepsin L [Source:HGNC Symbol;Acc:HGNC:2537]
ENSG00000135069	PSAT1	1.26174	0.00054978	Upregulated	146.32	111.091	271.477	111.854	50.4653	290.302	183.185	197.393	361.868	274.796	292.758	586.846	511.283	761.775	797.595	343.44	phosphoserine aminotransferase 1 [Source:HGNC Symbol;Acc:HGNC:19129]
ENSG00000135070	ISCA1	-2.50953	4,13788144200087e-33	Downregulated	17095.6	19108.6	21636.9	33424.3	12854.5	21798.3	25510.9	28425.5	16660.1	30567.6	5806.73	3174.41	4393.31	3175.07	2856.13	4019.43	iron-sulfur cluster assembly 1 [Source:HGNC Symbol;Acc:HGNC:28660]
ENSG00000135083	CCNJL	-1.13312	0.00349232	Downregulated	806.588	544.736	882.301	965.303	556.128	1434.72	1141.46	783.932	797.525	771.719	177.196	1019.62	72.5092	146.129	316.562	228.96	cyclin J like [Source:HGNC Symbol;Acc:HGNC:25876]
ENSG00000135114	OASL	2.61017	9,48666626041224e-15	Upregulated	770.008	1198.61	1634	1246.06	845.799	1348.82	1406.39	834.69	2860.58	1096.89	8822.36	6407.72	17776.8	11181.1	3253.16	3840.13	2'-5'-oligoadenylate synthetase like [Source:HGNC Symbol;Acc:HGNC:8090]
ENSG00000135378	PRRG4	1.1361	8,40237714278873e-05	Upregulated	661.183	582.741	972.793	1055.9	679.263	1435.71	785.921	668.316	1117.95	760.269	1708.12	4566.75	2348.18	1072.19	1244.14	1669.22	proline rich and Gla domain 4 [Source:HGNC Symbol;Acc:HGNC:30799]
ENSG00000135476	ESPL1	3.84626	0.00048996	Upregulated	0	0	3.08497	0	0	11.8491	1.96973	24.4391	0	29.7696	39.6214	54.3795	42.7618	204.062	481.917	90.0688	extra spindle pole bodies like 1, separase [Source:HGNC Symbol;Acc:HGNC:16856]
ENSG00000135924	DNAJB2	-1.09682	2,81220708904296e-07	Downregulated	3247.38	2824.05	5127.22	7140.78	3833.35	5490.07	4863.26	3543.67	7217.15	6091.31	2183.58	1980.32	3058.4	2144.38	1908.21	1900.7	DnaJ heat shock protein family (Hsp40) member B2 [Source:HGNC Symbol;Acc:HGNC:5228]
ENSG00000136514	RTP4	1.9034	7,78913475928825e-11	Upregulated	711.48	1124.55	964.566	693.497	649.993	1157.26	1002.59	742.573	895.573	1197.65	4392.47	2451.61	7081.73	4368.32	1158.37	2245.83	receptor transporter protein 4 [Source:HGNC Symbol;Acc:HGNC:23992]
ENSG00000136542	GALNT5	-2.1001	1,84047000677562e-07	Downregulated	422.498	434.619	329.063	451.891	625.77	1096.04	567.282	1071.56	1055.28	590.811	143.077	115.557	291.896	153.911	21.222	121.214	polypeptide N-acetylgalactosaminyltransferase 5 [Source:HGNC Symbol;Acc:HGNC:4127]
ENSG00000136732	GYPC	-2.19125	2,58850147523227e-14	Downregulated	22910.9	28739.4	59542.9	90869.3	36521.8	50359.5	59142.1	50195.1	77621.8	48121.3	16240.4	16668.5	11752.1	7645.42	5748.52	9024.56	glycophorin C (Gerbich blood group) [Source:HGNC Symbol;Acc:HGNC:4704]
ENSG00000136819	C9orf78	-1.09364	1,65237664702595e-07	Downregulated	16989.6	21700.8	20737.1	17978.3	14878.2	20518.6	19528.9	21043	22067.9	30269.9	16885.3	8335.93	9959.79	5755.25	7078.43	7117.12	chromosome 9 open reading frame 78 [Source:HGNC Symbol;Acc:HGNC:24932]
ENSG00000136840	ST6GALNAC4	-1.40541	0.000145333	Downregulated	181.071	87.7034	812.375	702.445	320.959	347.572	561.372	381.626	463.96	368.685	170.592	140.48	104.116	179.852	136.175	116.164	ST6 N-acetylgalactosaminide alpha-2,6-sialyltransferase 4 [Source:HGNC Symbol;Acc:HGNC:17846]
ENSG00000136842	TMOD1	-1.91133	2,65460356056013e-07	Downregulated	1192.51	1455.88	2436.1	2853.4	1329.26	2089.38	2145.03	1936.33	2364.27	2232.72	1187.54	311.549	706.5	150.453	135.29	438.559	tropomodulin 1 [Source:HGNC Symbol;Acc:HGNC:11871]
ENSG00000136908	DPM2	-1.81272	3,48464436317263e-14	Downregulated	791.041	882.881	1635.03	2268.41	1425.14	1131.59	2200.19	1594.18	1459.6	1951.05	499.669	448.631	462.943	487.675	314.793	311.453	dolichyl-phosphate mannosyltransferase subunit 2, regulatory [Source:HGNC Symbol;Acc:HGNC:3006]
ENSG00000136929	HEMGN	-3.16404	5,8702085007108e-25	Downregulated	30293.7	34026	30474.3	37255.3	44665.8	33062.8	42626.9	70052.8	53243.2	27691.4	3792.64	3650.23	5918.8	2351.91	1348.48	9144.93	hemogen [Source:HGNC Symbol;Acc:HGNC:17509]
ENSG00000136999	CCN3	-1.68277	0.000470967	Downregulated	558.759	369.329	337.29	363.526	711.561	490.749	487.508	191.753	552.91	265.636	4.40237	98.5629	158.962	53.6096	277.655	80.8094	cellular communication network factor 3 [Source:HGNC Symbol;Acc:HGNC:7885]
ENSG00000137193	PIM1	-1.03334	2,06766242390113e-06	Downregulated	14806.6	15709.6	19394.2	26003.9	20415.2	18483.5	18933	20740.4	27972	41796.5	15980.6	10325.3	10032.3	9271	8477.32	8029.59	Pim-1 proto-oncogene, serine/threonine kinase [Source:HGNC Symbol;Acc:HGNC:8986]
ENSG00000137198	GMPR	-1.1111	0.0106678	Downregulated	1826.25	1909.99	2803.21	5806.36	2440.5	2806.25	3404.67	2823.66	2483.55	6784.02	3218.13	1334.56	944.479	757.452	211.336	377.111	guanosine monophosphate reductase [Source:HGNC Symbol;Acc:HGNC:4376]
ENSG00000137216	TMEM63B	-1.56924	2,95745971744937e-08	Downregulated	839.51	1177.17	1396.46	2838.86	1227.32	1836.6	2015.03	1658.1	1520.25	2573.92	936.605	695.605	539.171	347.598	381.997	356.908	transmembrane protein 63B [Source:HGNC Symbol;Acc:HGNC:17735]
ENSG00000137265	IRF4	1.3642	4,77318337063616e-08	Upregulated	2413.36	1445.16	2138.91	1740.45	1919.7	2610.74	1523.58	1242.64	1490.94	1723.2	2988.11	3916.46	3933.16	9163.79	6751.26	2959.65	interferon regulatory factor 4 [Source:HGNC Symbol;Acc:HGNC:6119]
ENSG00000137310	TCF19	1.0865	5,45503874463127e-05	Upregulated	246.915	504.782	448.349	353.46	702.477	513.459	445.158	522.621	404.322	540.432	473.255	1030.95	1029.07	1277.98	1913.52	760.955	transcription factor 19 [Source:HGNC Symbol;Acc:HGNC:11629]
ENSG00000137563	GGH	2.05315	1,45348384153356e-07	Upregulated	173.755	103.295	148.078	297.532	207.917	294.252	139.851	107.156	197.107	283.956	138.675	1529.42	989.1	916.551	1232.65	525.261	gamma-glutamyl hydrolase [Source:HGNC Symbol;Acc:HGNC:4248]
ENSG00000137628	DDX60	1.80267	1,26342986583632e-09	Upregulated	8842.29	11983.2	10236.9	8278.34	8402.48	7905.3	8983.93	8355.36	11317	8542.72	50939.9	19495.1	63662.2	46685.3	10741.9	15175.3	DExD/H-box helicase 60 [Source:HGNC Symbol;Acc:HGNC:25942]
ENSG00000137965	IFI44	2.76481	1,5354705507409e-09	Upregulated	1524.47	2816.25	3338.96	2289.66	1275.76	2627.53	2055.41	1801.91	5803.03	1741.52	20577.8	11668.9	38891.9	28221.1	5932.44	8126.4	interferon induced protein 44 [Source:HGNC Symbol;Acc:HGNC:16938]
ENSG00000138119	MYOF	1.38956	1,10425631865343e-09	Upregulated	2475.55	1892.45	2422.73	2744.9	1072.89	1935.35	1979.58	1147.7	1944.79	1923.57	4012.76	3705.74	7821.7	7553.77	4632.59	4457.99	myoferlin [Source:HGNC Symbol;Acc:HGNC:3656]
ENSG00000138160	KIF11	1.74564	3,53511455848976e-07	Upregulated	689.532	544.736	837.054	1452.99	885.162	653.673	1050.85	1124.2	632.764	929.726	739.599	3039.59	2839.94	4127.08	6943.14	1567.37	kinesin family member 11 [Source:HGNC Symbol;Acc:HGNC:6388]
ENSG00000138166	DUSP5	1.06049	4,51629757831788e-06	Upregulated	974.856	1169.38	872.017	863.515	884.152	1470.27	780.012	829.05	988.567	870.187	1995.38	1015.08	3209	3014.24	2307.9	1387.23	dual specificity phosphatase 5 [Source:HGNC Symbol;Acc:HGNC:3071]
ENSG00000138413	IDH1	1.04411	1,45791898051483e-11	Upregulated	3760.42	3956.4	4051.59	3122.97	3219.69	3807.5	3390.89	3757.98	3954.27	3521.97	5130.97	11863.8	8927	7033.24	6787.51	6767.79	isocitrate dehydrogenase (NADP(+)) 1 [Source:HGNC Symbol;Acc:HGNC:5382]
ENSG00000138496	PARP9	1.7652	1,85082577417475e-13	Upregulated	6786.49	10401.6	10475.5	7674.32	5980.14	8645.87	9684.17	7652.26	11234.1	8607.98	39402.3	32189.3	50563.1	33699.7	13940.2	15818.4	poly(ADP-ribose) polymerase family member 9 [Source:HGNC Symbol;Acc:HGNC:24118]
ENSG00000138642	HERC6	1.86075	1,82508161353129e-07	Upregulated	1585.74	1519.22	1441.71	1466.41	1456.43	1836.6	1331.54	1293.39	1958.94	1627.02	8064.05	1937.27	13355.6	9391.19	1483.77	2686.07	HECT and RLD domain containing E3 ubiquitin protein ligase family member 6 [Source:HGNC Symbol;Acc:HGNC:26072]
ENSG00000138646	HERC5	1.96014	6,48723062407809e-05	Upregulated	2278.93	3601.69	3135.35	2016.73	1806.66	2214.79	2697.54	2082.96	6704.67	2618.58	14440.9	5464.01	31587.1	18940.6	3673.18	5358.67	HECT and RLD domain containing E3 ubiquitin protein ligase 5 [Source:HGNC Symbol;Acc:HGNC:24368]
ENSG00000138756	BMP2K	-1.00272	7,38335041075807e-10	Downregulated	5439.44	4787.63	6869.19	9013.22	5144.44	5709.27	8184.22	5591.86	7879.23	6176.04	3135.59	3994.63	3245.25	2632.06	2492.7	3276.99	BMP2 inducible kinase [Source:HGNC Symbol;Acc:HGNC:18041]
ENSG00000138867	GUCD1	-1.16993	2,00736366008929e-10	Downregulated	11402	11533	19149.4	26397.6	13256.2	17179.2	18626.7	13853.2	16321.5	24125.9	7759.18	8508.13	7639.5	6538.64	6971.44	6763.58	guanylyl cyclase domain containing 1 [Source:HGNC Symbol;Acc:HGNC:14237]
ENSG00000139970	RTN1	-1.18621	0.000212394	Downregulated	1118.43	1198.61	1813.96	1505.56	1255.58	1058.52	1132.59	1643.06	1478.81	1291.54	143.077	544.928	208.232	420.23	987.709	879.644	reticulon 1 [Source:HGNC Symbol;Acc:HGNC:10467]
ENSG00000140105	WARS1	1.0035	4,12158933759271e-07	Upregulated	4878.85	7441.15	7926.31	8996.44	6280.91	10047	5375.39	7632.52	5505.86	7989.69	16774.1	12305.6	24714.5	13347.9	13129.4	10759.4	tryptophanyl-tRNA synthetase 1 [Source:HGNC Symbol;Acc:HGNC:12729]
ENSG00000140287	HDC	-1.00919	0.0192039	Downregulated	212.164	107.193	376.366	577.168	224.066	181.686	248.186	210.552	117.253	382.424	8.80475	45.3163	72.5092	79.5498	15.9165	290.409	histidine decarboxylase [Source:HGNC Symbol;Acc:HGNC:4855]
ENSG00000140403	DNAJA4	-1.22792	1,5968407419272e-05	Downregulated	1899.41	2676.9	3244.36	3916.02	1613.88	3994.12	3417.48	2978.75	3254.79	4176.9	1776.36	1400.27	2148.32	594.894	666.725	768.531	DnaJ heat shock protein family (Hsp40) member A4 [Source:HGNC Symbol;Acc:HGNC:14885]
ENSG00000140534	TICRR	2.53676	0.00510213	Upregulated	11.8885	0	41.1329	20.1338	0	9.87422	39.3946	26.319	36.389	4.57993	0	99.6958	184.062	172.07	512.866	62.2906	TOPBP1 interacting checkpoint and replication regulator [Source:HGNC Symbol;Acc:HGNC:28704]
ENSG00000140932	CMTM2	-1.11676	0.000135476	Downregulated	2036.59	4480.67	4634.65	3625.2	3193.45	4137.3	3705.06	3111.29	3452.91	5106.62	1113.8	3109.83	886.843	507.562	1763.2	2023.6	CKLF like MARVEL transmembrane domain containing 2 [Source:HGNC Symbol;Acc:HGNC:19173]
ENSG00000141084	RANBP10	-1.47348	1,27953800906408e-09	Downregulated	1402.84	1515.32	2269.51	2955.19	1887.4	1758.6	3110.2	1921.29	2389.54	2476.6	1342.72	839.484	642.357	472.11	702.98	480.648	RAN binding protein 10 [Source:HGNC Symbol;Acc:HGNC:29285]
ENSG00000141096	DPEP3	-1.03298	0.00933973	Downregulated	107.911	153.968	139.852	216.997	233.15	240.931	293.489	137.235	99.0589	265.636	48.4261	189.195	13.9441	36.3162	89.3094	52.1894	dipeptidase 3 [Source:HGNC Symbol;Acc:HGNC:23029]
ENSG00000141469	SLC14A1	-1.52788	0.000459673	Downregulated	3195.26	2672.03	2260.25	3709.09	3742.51	3435.24	2850.2	3213.74	3515.58	3741.8	3022.23	632.162	923.098	283.612	282.076	574.084	solute carrier family 14 member 1 (Kidd blood group) [Source:HGNC Symbol;Acc:HGNC:10918]
ENSG00000142453	CARM1	-1.13818	6,57812119730082e-08	Downregulated	854.142	965.712	954.283	1796.38	1018.39	1041.73	1275.4	863.829	1510.14	1609.85	493.066	361.397	673.034	449.629	626.934	484.015	coactivator associated arginine methyltransferase 1 [Source:HGNC Symbol;Acc:HGNC:23393]
ENSG00000142920	AZIN2	-1.34845	0.0023083	Downregulated	177.413	140.325	160.418	279.636	181.675	148.113	210.761	201.153	157.686	180.907	138.675	65.7086	3.71842	43.2336	24.759	77.4424	antizyme inhibitor 2 [Source:HGNC Symbol;Acc:HGNC:29957]
ENSG00000143164	DCAF6	-1.14407	3,48464436317263e-14	Downregulated	5794.26	5743.6	7265.1	10715.6	6758.32	8454.31	9915.61	7697.38	7293.97	6767.99	3814.66	3685.35	3105.81	2951.12	2934.83	3754.27	DDB1 and CUL4 associated factor 6 [Source:HGNC Symbol;Acc:HGNC:30002]
ENSG00000143228	NUF2	2.05086	4,23051046863215e-08	Upregulated	182.9	105.244	267.364	199.101	104.968	124.415	200.912	305.489	147.578	116.788	200.308	808.896	735.318	933.845	1635.86	434.351	NUF2 component of NDC80 kinetochore complex [Source:HGNC Symbol;Acc:HGNC:14621]
ENSG00000143416	SELENBP1	-1.94486	0.00123967	Downregulated	2225.89	3071.57	4226.4	6422.67	2105.41	4524.37	4718.48	3530.51	3483.23	6045.51	2009.68	1345.89	1139.7	53.6096	100.805	223.909	selenium binding protein 1 [Source:HGNC Symbol;Acc:HGNC:10719]
ENSG00000143476	DTL	2.45716	6,75893936752999e-09	Upregulated	155.465	136.428	193.325	172.256	121.117	268.579	216.67	67.6776	101.081	261.056	147.479	922.186	1043.02	1117.16	2399.86	496.641	denticleless E3 ubiquitin protein ligase homolog [Source:HGNC Symbol;Acc:HGNC:30288]
ENSG00000143479	DYRK3	-1.11314	0.00106233	Downregulated	316.417	296.243	444.235	664.415	371.425	612.202	687.435	442.724	636.807	1098.04	504.072	101.962	179.414	165.152	236.979	156.568	dual specificity tyrosine phosphorylation regulated kinase 3 [Source:HGNC Symbol;Acc:HGNC:3094]
ENSG00000143774	GUK1	-1.37203	1,90325555084582e-08	Downregulated	17521.8	18774.4	44200.4	43416.2	24372.7	28899.9	36063.7	30873.2	55769.2	48609.1	16872.1	14664.3	14733.3	9700.75	9564.95	11234.2	guanylate kinase 1 [Source:HGNC Symbol;Acc:HGNC:4693]
ENSG00000143776	CDC42BPA	-1.7947	3,27402605962165e-10	Downregulated	2158.22	2654.49	6297.45	7855.53	4100.81	3777.88	6092.37	5002.5	5687.8	4049.8	1551.84	1806.99	1429.73	466.058	1111.5	1435.21	CDC42 binding protein kinase alpha [Source:HGNC Symbol;Acc:HGNC:1737]
ENSG00000143786	CNIH3	-2.01676	7,36846317743277e-06	Downregulated	67.6729	180.279	268.392	81.6536	273.522	144.164	198.942	284.81	276.961	342.35	78.1421	79.3035	11.1553	27.6695	54.8236	26.9365	cornichon family AMPA receptor auxiliary protein 3 [Source:HGNC Symbol;Acc:HGNC:26802]
ENSG00000143870	PDIA6	1.03849	1,10425631865343e-09	Upregulated	5812.55	5784.53	5276.32	5248.2	5607.71	6785.56	5373.42	7060.08	6538.9	5090.59	7205.58	11551.1	18581.9	14818.7	12915.4	9681.14	protein disulfide isomerase family A member 6 [Source:HGNC Symbol;Acc:HGNC:30168]
ENSG00000143891	GALM	1.11157	3,05240397221486e-07	Upregulated	1319.62	1240.52	790.78	1394.82	1350.45	1257.98	1198.58	1131.72	985.535	1237.73	3538.41	1519.23	4661.97	2330.29	2311.43	1913.33	galactose mutarotase [Source:HGNC Symbol;Acc:HGNC:24063]
ENSG00000143942	CHAC2	1.23176	1,75822519423599e-06	Upregulated	299.956	222.182	300.27	288.584	165.526	217.233	358.49	267.89	309.306	231.287	264.142	778.307	845.941	883.694	762.225	474.755	ChaC glutathione specific gamma-glutamylcyclotransferase 2 [Source:HGNC Symbol;Acc:HGNC:32363]
ENSG00000144290	SLC4A10	-1.94562	0.00123301	Downregulated	2200.28	422.925	1387.21	1950.74	1721.88	1113.81	1413.28	3135.73	2352.14	1171.32	40.7219	174.468	152.455	919.145	47.7496	697.823	solute carrier family 4 member 10 [Source:HGNC Symbol;Acc:HGNC:13811]
ENSG00000144354	CDCA7	1.96394	7,38766055206013e-05	Upregulated	86.8774	54.571	172.758	31.3192	185.712	100.717	139.851	114.676	196.096	96.1786	193.704	283.227	505.705	382.185	1726.06	136.366	cell division cycle associated 7 [Source:HGNC Symbol;Acc:HGNC:14628]
ENSG00000145050	MANF	1.44359	1,83551696213743e-16	Upregulated	1486.97	1362.33	1201.08	1344.49	1273.74	1443.61	1539.34	1532.14	1370.65	1264.06	2295.84	3649.09	5363.82	5165.55	4095.85	2592.64	mesencephalic astrocyte derived neurotrophic factor [Source:HGNC Symbol;Acc:HGNC:15461]
ENSG00000145088	EAF2	1.36566	1,97460805421558e-06	Upregulated	732.513	668.495	750.675	711.393	710.552	803.761	677.586	598.758	689.369	959.496	441.338	3190.27	2447.65	2714.2	2061.19	1298.84	ELL associated factor 2 [Source:HGNC Symbol;Acc:HGNC:23115]
ENSG00000145287	PLAC8	1.00828	2,28187972199031e-06	Upregulated	8658.47	8727.47	7429.63	7424.89	7428.5	9428.89	7308.67	9134.59	8731.34	8614.85	12740.5	16177.9	28931.2	25003.7	8112.12	13879	placenta associated 8 [Source:HGNC Symbol;Acc:HGNC:19254]
ENSG00000145335	SNCA	-3.06365	1,85925645450165e-21	Downregulated	49564	94471.2	91120.7	106407	72105.9	128324	126640	171632	80482.3	113779	18434.9	14140.9	19188.9	4045.8	3990.63	13144.2	synuclein alpha [Source:HGNC Symbol;Acc:HGNC:11138]
ENSG00000145386	CCNA2	3.38748	5,56309128562388e-14	Upregulated	272.521	163.713	226.231	91.7205	268.476	437.428	96.5167	158.854	225.41	243.881	283.953	2068.69	2631.71	2684.8	6202.14	881.328	cyclin A2 [Source:HGNC Symbol;Acc:HGNC:1578]
ENSG00000145423	SFRP2	-2.22551	0.00292163	Downregulated	53.0409	87.7034	84.3224	78.298	137.266	78.9937	124.093	69.5575	113.21	61.8291	17.6095	32.8543	0	0	28.296	0	secreted frizzled related protein 2 [Source:HGNC Symbol;Acc:HGNC:10777]
ENSG00000145685	LHFPL2	1.37939	3,95285332834612e-08	Upregulated	1355.29	1243.44	2312.7	2796.36	1289.89	1685.53	2082	2103.64	2063.05	1561.76	5118.86	6492.69	9090.61	3358.38	3186.84	3241.64	LHFPL tetraspan subfamily member 2 [Source:HGNC Symbol;Acc:HGNC:6588]
ENSG00000145911	N4BP3	-1.0675	0.00134595	Downregulated	270.692	383.946	497.708	299.77	106.986	246.855	210.761	265.07	177.902	265.636	57.2308	160.873	85.5237	145.265	63.6661	164.986	NEDD4 binding protein 3 [Source:HGNC Symbol;Acc:HGNC:29852]
ENSG00000145949	MYLK4	-1.02464	0.00441017	Downregulated	190.216	62.3669	135.739	239.368	82.7631	197.484	195.003	128.775	228.442	136.253	75.9409	75.9048	14.8737	67.4444	70.7401	85.86	myosin light chain kinase family member 4 [Source:HGNC Symbol;Acc:HGNC:27972]
ENSG00000147454	SLC25A37	-2.06248	3,48465059440088e-08	Downregulated	81138	113413	174254	228541	120082	195463	212707	207883	229429	247459	73623.1	71790	37848.9	12745.3	15277.2	30493.8	solute carrier family 25 member 37 [Source:HGNC Symbol;Acc:HGNC:29786]
ENSG00000148225	WDR31	-1.80689	0.00893184	Downregulated	42.0669	26.311	125.455	109.617	44.4095	80.9686	55.1524	54.518	113.21	194.647	6.60356	45.3163	0	0	5.30551	33.6706	WD repeat domain 31 [Source:HGNC Symbol;Acc:HGNC:21421]
ENSG00000148908	RGS10	-1.17865	1,93220093384287e-12	Downregulated	8677.68	8329.88	10500.2	12786.1	9352.23	10450.9	12031.1	10322.7	10898.5	14991.3	2787.8	4242.74	6126.1	5423.22	4476.96	4703.78	regulator of G protein signaling 10 [Source:HGNC Symbol;Acc:HGNC:9992]
ENSG00000149131	SERPING1	2.60756	4,03678785569682e-06	Upregulated	14.632	70.1627	185.098	17.8967	50.4653	201.434	92.5772	73.3174	119.275	22.8997	1265.68	381.79	973.297	634.669	181.272	176.771	serpin family G member 1 [Source:HGNC Symbol;Acc:HGNC:1228]
ENSG00000149212	SESN3	-1.43335	1,99713464114726e-13	Downregulated	31795.3	26261.3	44063.6	46099.6	36486.4	33215.9	47463.5	30543.3	36617.4	52092.1	20851.8	8755.1	12972.6	11023.7	13651.1	16781.4	sestrin 3 [Source:HGNC Symbol;Acc:HGNC:23060]
ENSG00000149260	CAPN5	-2.20411	6,98839524718812e-06	Downregulated	178.327	177.356	407.216	621.91	161.489	337.698	265.913	140.995	165.772	382.424	34.1184	4.53163	27.8882	67.4444	111.416	75.7588	calpain 5 [Source:HGNC Symbol;Acc:HGNC:1482]
ENSG00000149548	CCDC15	-1.22727	1,24371060969433e-07	Downregulated	952.908	898.473	1546.6	1534.64	752.943	1335.98	1751.09	1144.88	1939.74	1027.05	592.119	584.58	299.333	496.321	496.949	658.26	coiled-coil domain containing 15 [Source:HGNC Symbol;Acc:HGNC:25798]
ENSG00000149554	CHEK1	2.13947	1,63270148712687e-09	Upregulated	228.625	253.365	407.216	127.514	161.489	325.849	269.853	225.592	333.566	222.127	378.604	1499.97	1188.04	1424.98	2347.69	430.142	checkpoint kinase 1 [Source:HGNC Symbol;Acc:HGNC:1925]
ENSG00000150337	FCGR1A	2.53395	4,18019244403641e-20	Upregulated	660.268	1087.52	1240.16	1280.73	332.062	1335.98	1282.29	1068.74	1196.79	816.373	8634.15	8597.63	7606.03	3733.65	4976.57	3649.05	Fc gamma receptor Ia [Source:HGNC Symbol;Acc:HGNC:3613]
ENSG00000150867	PIP4K2A	-1.24036	7,81593399964391e-10	Downregulated	39258.5	35341.6	42697	62111.6	34922	53974.5	63385.8	51160.5	42444.7	67275.8	32117.5	20426.3	19840.6	15196.6	13739.5	20228.4	phosphatidylinositol-5-phosphate 4-kinase type 2 alpha [Source:HGNC Symbol;Acc:HGNC:8997]
ENSG00000151023	ENKUR	-1.75686	4,3242758762766e-05	Downregulated	404.208	206.59	742.449	926.154	746.887	667.497	833.195	774.532	1281.7	507.227	44.0237	205.056	57.6355	269.777	412.061	112.796	enkurin, TRPC channel interacting protein [Source:HGNC Symbol;Acc:HGNC:28388]
ENSG00000151090	THRB	-1.41465	0.00111617	Downregulated	124.372	156.892	88.4357	134.225	100.931	253.767	184.17	157.914	153.642	136.253	4.40237	72.506	37.1842	99.4372	30.9488	35.3541	thyroid hormone receptor beta [Source:HGNC Symbol;Acc:HGNC:11799]
ENSG00000151474	FRMD4A	-1.56576	1,04805831963532e-07	Downregulated	277.093	290.396	561.464	916.087	411.797	581.591	519.023	604.398	500.349	500.358	125.468	265.1	187.78	90.7905	111.416	196.973	FERM domain containing 4A [Source:HGNC Symbol;Acc:HGNC:25491]
ENSG00000151725	CENPU	1.87774	1,60015360899308e-05	Upregulated	302.699	99.3972	547.067	154.359	131.21	244.881	297.429	396.666	239.561	361.815	294.959	1231.47	812.475	1074.79	3070.12	455.395	centromere protein U [Source:HGNC Symbol;Acc:HGNC:21348]
ENSG00000152061	RABGAP1L	-1.11441	2,36757255909602e-17	Downregulated	20628.3	24806.4	21877.6	24937.9	23166.6	26125.2	23862.3	26124.5	28323.8	26444.5	15395.1	8542.12	11591.2	10717.6	8474.66	12237.6	RAB GTPase activating protein 1 like [Source:HGNC Symbol;Acc:HGNC:24663]
ENSG00000152078	TLCD4	-1.57874	4,5152125165872e-05	Downregulated	1000.46	1482.19	2448.44	3452.94	1805.65	2144.68	2396.17	2663.86	3271.98	4772.29	1014.75	1327.77	1148.99	139.212	294.456	609.438	TLC domain containing 4 [Source:HGNC Symbol;Acc:HGNC:26477]
ENSG00000152484	USP12	-2.25922	5,16559904370379e-25	Downregulated	23092	17492	26304.5	30379.6	27052.4	25770.7	30639.1	35917	38733	48880.5	7235.3	5493.47	9521.02	4204.03	4110.88	6638.16	ubiquitin specific peptidase 12 [Source:HGNC Symbol;Acc:HGNC:20485]
ENSG00000152766	ANKRD22	3.36217	9,03085630390921e-10	Upregulated	114.312	311.834	355.8	131.988	96.8934	347.572	246.216	133.475	408.365	167.168	6904.02	1308.51	4571.8	1825.32	892.21	470.547	ankyrin repeat domain 22 [Source:HGNC Symbol;Acc:HGNC:28321]
ENSG00000152778	IFIT5	1.32882	1,53393865832109e-06	Upregulated	4715.16	6072	5105.62	3460.77	5295.83	4101.75	5423.64	4829.55	7177.73	4852.44	17588.6	9064.39	24925.5	18307.7	4354.94	8488.36	interferon induced protein with tetratricopeptide repeats 5 [Source:HGNC Symbol;Acc:HGNC:13328]
ENSG00000152990	ADGRA3	-1.08891	0.00137525	Downregulated	188.387	316.707	423.669	178.967	343.164	343.623	305.308	548.94	400.279	393.874	33.0178	120.088	117.13	205.792	240.516	122.898	adhesion G protein-coupled receptor A3 [Source:HGNC Symbol;Acc:HGNC:13839]
ENSG00000153046	CDYL	-1.15294	6,08964431198092e-06	Downregulated	5615.94	7009.45	14093.2	24124.7	9066.6	9082.31	17847.7	11933.8	10062.6	12268.5	4666.52	6514.21	5738.45	4682.19	4492	4364.55	chromodomain Y like [Source:HGNC Symbol;Acc:HGNC:1811]
ENSG00000153066	TXNDC11	1.20314	4,29556585195455e-10	Upregulated	1030.64	984.227	1243.24	1282.97	1384.77	1519.64	1993.36	1143	980.481	1664.81	1959.06	3847.35	3590.14	3296.13	3671.41	2629.67	thioredoxin domain containing 11 [Source:HGNC Symbol;Acc:HGNC:28030]
ENSG00000153317	ASAP1	-1.01125	4,22097247023728e-06	Downregulated	7138.58	7781.24	12412.9	17375.4	6903.66	9357.8	11343.7	9632.77	10362.8	10175.5	3753.02	8027.78	3849.5	3561.58	4839.51	5021.13	ArfGAP with SH3 domain, ankyrin repeat and PH domain 1 [Source:HGNC Symbol;Acc:HGNC:2720]
ENSG00000153574	RPIA	-2.21854	1,36616460814727e-24	Downregulated	4888	3835.56	6368.4	10292.8	5503.75	6683.86	9386.74	11642.4	6877.52	8577.07	2014.09	1209.94	1641.68	1393.85	1544.79	1495.82	ribose 5-phosphate isomerase A [Source:HGNC Symbol;Acc:HGNC:10297]
ENSG00000153814	JAZF1	-1.39326	2,77805957518270e-10	Downregulated	6390.52	2689.57	6941.18	7469.63	4817.42	6888.25	8614.6	6946.35	6990.73	7308.43	3611.05	2027.9	2120.43	1588.4	2123.97	2792.13	JAZF zinc finger 1 [Source:HGNC Symbol;Acc:HGNC:28917]
ENSG00000154027	AK5	-1.50342	7,3688654262679e-06	Downregulated	1091.91	3031.62	1087.97	965.303	1770.32	940.026	1260.63	1697.58	1379.75	1916.7	121.065	293.423	602.384	766.099	497.833	651.526	adenylate kinase 5 [Source:HGNC Symbol;Acc:HGNC:365]
ENSG00000154114	TBCEL	-2.26671	9,68483175196756e-34	Downregulated	6162.81	6284.44	6220.32	6610.59	8833.45	6126.95	8360.51	11107.6	10961.2	10194.9	1773.06	1093.26	2017.24	1729.34	1330.8	1946.16	tubulin folding cofactor E like [Source:HGNC Symbol;Acc:HGNC:28115]
ENSG00000154122	ANKH	-1.26433	1,94577983091608e-08	Downregulated	3553.74	2726.6	5505.64	5532.31	3761.69	3498.44	3831.12	3279.54	4290.87	4074.99	3045.34	1233.74	1170.37	1070.46	1555.4	1487.4	ANKH inorganic pyrophosphate transport regulator [Source:HGNC Symbol;Acc:HGNC:15492]
ENSG00000154188	ANGPT1	-1.56187	1,69998601671355e-06	Downregulated	577.963	665.572	736.279	944.05	489.514	1240.2	938.575	1046.18	810.666	572.492	81.4439	467.891	112.482	240.379	337.784	257.58	angiopoietin 1 [Source:HGNC Symbol;Acc:HGNC:484]
ENSG00000154330	PGM5	-1.53859	0.00997314	Downregulated	29.264	258.238	711.599	708.038	343.164	48.3837	460.916	45.1184	415.441	348.075	27.5148	174.468	68.7908	126.242	1.7685	60.6071	phosphoglucomutase 5 [Source:HGNC Symbol;Acc:HGNC:8908]
ENSG00000154451	GBP5	1.51755	0.000204313	Upregulated	12909.1	12516.3	22202.5	20487.2	15228.4	20702.3	27468.8	23071.5	24008.6	18110.2	167144	47439.3	74493.9	37330.5	31773.8	30552.7	guanylate binding protein 5 [Source:HGNC Symbol;Acc:HGNC:19895]
ENSG00000154736	ADAMTS5	-1.17164	0.0195368	Downregulated	278.008	374.201	240.627	214.76	232.14	304.126	289.55	131.595	305.263	297.696	0	13.5949	3.71842	20.7521	228.137	127.948	ADAM metallopeptidase with thrombospondin type 1 motif 5 [Source:HGNC Symbol;Acc:HGNC:221]
ENSG00000155660	PDIA4	1.27974	9,40621894552499e-10	Upregulated	5733.91	5486.34	5162.18	5427.17	5492.65	7536	5089.78	5696.19	5626.14	5545.15	5834.24	12704.4	19799.7	20469.4	16871.5	10671.9	protein disulfide isomerase family A member 4 [Source:HGNC Symbol;Acc:HGNC:30167]
ENSG00000155749	FLACC1	-1.45092	4,35381201822048e-11	Downregulated	1203.48	1631.28	3030.47	2838.86	2103.39	2516.94	2646.33	2644.12	2325.86	2762.84	870.569	1225.81	972.367	502.374	780.794	635.532	flagellum associated containing coiled-coil domains 1 [Source:HGNC Symbol;Acc:HGNC:14439]
ENSG00000155962	CLIC2	-1.22546	4,67937046330497e-05	Downregulated	1561.05	1798.89	2208.84	2824.32	1418.08	2577.17	2307.54	2687.36	3269.95	2425.07	2019.59	603.839	881.266	719.406	288.266	883.011	chloride intracellular channel 2 [Source:HGNC Symbol;Acc:HGNC:2063]
ENSG00000156127	BATF	1.08297	1,95055473114578e-07	Upregulated	984.915	557.404	728.052	539.138	735.784	586.529	630.313	827.17	570.094	847.287	2515.96	1625.72	1320.04	1502.8	924.043	1476.46	basic leucine zipper ATF-like transcription factor [Source:HGNC Symbol;Acc:HGNC:958]
ENSG00000156414	TDRD9	1.39754	0.000786702	Upregulated	194.788	362.508	353.743	423.928	189.75	235.006	193.033	313.949	425.549	391.584	512.876	2516.19	689.767	115.866	689.716	1198.67	tudor domain containing 9 [Source:HGNC Symbol;Acc:HGNC:20122]
ENSG00000156453	PCDH1	-1.46165	0.000812099	Downregulated	232.283	208.539	52.4444	203.575	169.563	434.466	183.185	228.412	359.847	178.617	96.8522	13.5949	52.0579	110.678	35.3701	102.695	protocadherin 1 [Source:HGNC Symbol;Acc:HGNC:8655]
ENSG00000156587	UBE2L6	1.32004	1,08873288319124e-11	Upregulated	2244.18	2711.98	2570.81	2084.96	2325.44	2369.81	2685.72	2450.49	1847.75	2546.44	7197.88	4612.06	8749.44	8677.84	4241.75	3526.15	ubiquitin conjugating enzyme E2 L6 [Source:HGNC Symbol;Acc:HGNC:12490]
ENSG00000156970	BUB1B	1.34139	0.000168525	Upregulated	115.227	228.029	401.046	449.654	333.071	365.346	357.506	385.386	388.149	416.774	261.941	1169.16	1037.44	935.574	2056.77	461.287	BUB1 mitotic checkpoint serine/threonine kinase B [Source:HGNC Symbol;Acc:HGNC:1149]
ENSG00000157445	CACNA2D3	-2.1538	3,05907774973281e-05	Downregulated	618.201	621.72	829.856	673.363	504.653	678.359	543.645	506.642	555.943	512.952	22.0119	11.3291	22.3105	146.994	111.416	382.161	calcium voltage-gated channel auxiliary subunit alpha2delta 3 [Source:HGNC Symbol;Acc:HGNC:15460]
ENSG00000157456	CCNB2	3.25512	1,98774868261656e-11	Upregulated	64.0149	29.2345	139.852	69.3497	86.8004	163.912	63.0313	56.398	20.2161	185.487	187.101	820.225	957.493	1022.04	2074.45	441.085	cyclin B2 [Source:HGNC Symbol;Acc:HGNC:1580]
ENSG00000157654	PALM2AKAP2	1.26552	1,63270148712687e-09	Upregulated	2540.48	2403.07	1904.45	2628.58	2079.17	2440.91	2401.1	2005.89	1950.85	2058.68	5221.21	3842.82	9418.76	7865.05	4412.41	3033.72	PALM2 and AKAP2 fusion [Source:HGNC Symbol;Acc:HGNC:33529]
ENSG00000158373	H2BC5	1.36101	8,66128999541046e-10	Upregulated	4219.5	4578.12	3898.37	3969.71	4335.98	4448.34	3360.36	3757.04	4091.74	3351.37	4316.53	11799.2	12016.1	12523.9	17430.4	6464.75	H2B clustered histone 5 [Source:HGNC Symbol;Acc:HGNC:4747]
ENSG00000158481	CD1C	-1.14701	0.00443556	Downregulated	978.514	703.576	1267.92	557.034	710.552	1370.54	528.872	946.546	573.127	674.395	33.0178	87.2338	211.95	482.487	444.778	567.349	CD1c molecule [Source:HGNC Symbol;Acc:HGNC:1636]
ENSG00000158488	CD1E	-1.55286	0.0117926	Downregulated	204.848	70.1627	121.342	40.2676	187.731	137.252	159.548	17.8594	109.167	32.0595	28.6154	2.26581	0	31.1282	10.611	65.6577	CD1e molecule [Source:HGNC Symbol;Acc:HGNC:1638]
ENSG00000158856	DMTN	-1.9009	2,74158343126529e-08	Downregulated	1534.53	2319.27	5847.04	9912.53	2272.96	4757.4	5891.46	4009.9	5193.52	5274.94	1491.3	2013.18	1256.83	623.428	712.707	907.422	dematin actin binding protein [Source:HGNC Symbol;Acc:HGNC:3382]
ENSG00000159023	EPB41	-2.33306	4,36081920177139e-27	Downregulated	87239.5	116792	171133	192227	116480	139108	179970	177243	164711	206603	51694.9	25643.3	31395.6	19548.5	21634.1	30289.2	erythrocyte membrane protein band 4.1 [Source:HGNC Symbol;Acc:HGNC:3377]
ENSG00000159228	CBR1	1.00732	1,14001023363822e-05	Upregulated	973.941	1215.18	1090.02	716.986	1358.53	747.478	600.767	849.729	752.039	980.105	1209.55	1688.03	2955.21	2880.22	1663.28	1556.42	carbonyl reductase 1 [Source:HGNC Symbol;Acc:HGNC:1548]
ENSG00000159335	PTMS	-1.30023	0.00796972	Downregulated	60.3569	83.8055	76.0959	248.317	28.2606	78.9937	265.913	270.71	109.167	82.4388	88.0475	24.924	48.3395	12.1054	15.9165	45.4553	parathymosin [Source:HGNC Symbol;Acc:HGNC:9629]
ENSG00000159346	ADIPOR1	-2.02516	2,32830961513963e-10	Downregulated	43099.4	42517.6	103961	135886	61953.2	88452.3	112815	83937.1	99967.6	111479	38518.6	30992.9	20061.8	8725.4	8984.88	17068.5	adiponectin receptor 1 [Source:HGNC Symbol;Acc:HGNC:24040]
ENSG00000160445	ZER1	-1.51751	6,75893936752999e-09	Downregulated	2353.01	2022.05	4504.05	5999.86	3079.39	5705.32	5408.87	4581.39	5535.17	6376.41	2475.23	1489.77	1238.23	1146.55	1036.34	1646.49	zyg-11 related cell cycle regulator [Source:HGNC Symbol;Acc:HGNC:30960]
ENSG00000160932	LY6E	2.03259	1,29186814178472e-16	Upregulated	483.77	645.107	993.359	621.91	577.323	1003.22	606.676	712.494	628.721	627.451	3122.38	1822.85	4857.19	4026.77	1605.8	2149.03	lymphocyte antigen 6 family member E [Source:HGNC Symbol;Acc:HGNC:6727]
ENSG00000160957	RECQL4	1.31834	0.00146859	Upregulated	31.093	57.4945	82.2658	22.3709	42.3909	150.088	41.3643	86.4769	105.124	104.193	158.485	231.113	140.37	233.461	395.26	124.581	RecQ like helicase 4 [Source:HGNC Symbol;Acc:HGNC:9949]
ENSG00000161800	RACGAP1	1.09214	2,42864341896775e-07	Upregulated	1101.97	847.8	818.545	992.148	835.706	882.755	742.587	684.295	834.925	982.395	1096.19	1803.59	2389.09	2258.52	3048.9	1149.01	Rac GTPase activating protein 1 [Source:HGNC Symbol;Acc:HGNC:9804]
ENSG00000161888	SPC24	2.38011	0.00114493	Upregulated	5.48699	77.9586	43.1895	0	32.2978	84.9183	51.2129	49.8182	52.5619	59.5391	6.60356	324.011	217.528	356.245	903.705	101.012	SPC24 component of NDC80 kinetochore complex [Source:HGNC Symbol;Acc:HGNC:26913]
ENSG00000162063	CCNF	1.9789	7,36814105081396e-08	Upregulated	246	67.2393	294.1	161.07	87.8097	255.742	132.957	267.89	152.632	191.212	301.563	603.839	871.04	768.693	1645.59	589.235	cyclin F [Source:HGNC Symbol;Acc:HGNC:1591]
ENSG00000162366	PDZK1IP1	-3.45736	6,4381466505917e-14	Downregulated	621.859	606.128	1221.65	1539.12	777.166	1019.02	1469.42	1270.83	1774.97	1314.44	101.255	142.746	152.455	53.6096	1.7685	136.366	PDZK1 interacting protein 1 [Source:HGNC Symbol;Acc:HGNC:16887]
ENSG00000162367	TAL1	-1.63882	4,52467544396399e-09	Downregulated	3328.78	1698.52	4785.81	5671.01	2754.4	4774.18	4877.05	4193.19	5183.41	5774.15	1852.3	2215.97	1328.41	796.362	834.733	845.974	TAL bHLH transcription factor 1, erythroid differentiation factor [Source:HGNC Symbol;Acc:HGNC:11556]
ENSG00000162390	ACOT11	-2.19101	0.000718194	Downregulated	94.1934	101.346	28.793	111.854	66.6142	51.3459	74.8496	65.7976	36.389	116.788	14.3077	6.79744	0	1.72934	10.611	42.0882	acyl-CoA thioesterase 11 [Source:HGNC Symbol;Acc:HGNC:18156]
ENSG00000162591	MEGF6	-1.05098	1,28100520687447e-07	Downregulated	1735.72	2418.67	1917.82	2488.76	2366.82	1453.48	1907.68	1650.58	1968.04	2230.43	530.486	1117.05	674.893	788.58	1152.18	1304.74	multiple EGF like domains 6 [Source:HGNC Symbol;Acc:HGNC:3232]
ENSG00000162654	GBP4	1.2168	3,28414105943634e-07	Upregulated	5979.91	6161.65	5884.06	4640.84	5315.01	6289.88	6721.7	4054.07	4297.94	4302.85	22336.5	6826.9	18659	14815.3	9395.17	7271.16	guanylate binding protein 4 [Source:HGNC Symbol;Acc:HGNC:20480]
ENSG00000162722	TRIM58	-1.92422	0.000125866	Downregulated	15732.1	20471	31157.1	55458.5	16502.2	37999.9	38578.1	26634.9	26377	52126.5	18662.8	9740.73	8166.58	1105.05	2521.88	3387.26	tripartite motif containing 58 [Source:HGNC Symbol;Acc:HGNC:24150]
ENSG00000163053	SLC16A14	1.71701	0.000951446	Upregulated	12.803	29.2345	78.1525	26.845	24.2234	77.0189	147.73	28.199	38.4106	75.5689	39.6214	357.999	187.78	316.47	208.683	190.239	solute carrier family 16 member 14 [Source:HGNC Symbol;Acc:HGNC:26417]
ENSG00000163220	S100A9	1.09424	1,82680153395812e-05	Upregulated	124797	220942	267503	185790	163558	196239	184951	189139	261899	253956	262668	978288	500590	240581	360686	486139	S100 calcium binding protein A9 [Source:HGNC Symbol;Acc:HGNC:10499]
ENSG00000163221	S100A12	1.34816	0.000550402	Upregulated	2997.73	3385.35	6856.85	4011.1	2727.15	4757.4	3543.54	3765.5	4680.03	6069.56	4224.08	33742.5	11208.2	5546	7968.87	12946.3	S100 calcium binding protein A12 [Source:HGNC Symbol;Acc:HGNC:10489]
ENSG00000163507	CIP2A	1.11995	0.000128086	Upregulated	471.881	489.19	475.085	561.509	447.123	432.491	273.792	648.577	509.446	594.246	351.089	1558.88	1199.19	1493.29	1828.63	611.121	cellular inhibitor of PP2A [Source:HGNC Symbol;Acc:HGNC:29302]
ENSG00000163535	SGO2	1.00007	5,60697743119892e-05	Upregulated	612.714	674.342	590.257	561.509	601.547	831.409	617.51	486.902	353.782	579.361	621.835	1328.9	1442.75	1516.63	2053.23	693.614	shugoshin 2 [Source:HGNC Symbol;Acc:HGNC:30812]
ENSG00000163568	AIM2	1.89202	1,13030855654454e-08	Upregulated	1040.7	881.907	1063.29	1352.32	1478.63	1020.01	658.874	745.393	1286.75	632.031	6171.03	4191.76	8758.74	2024.2	1549.21	1854.41	absent in melanoma 2 [Source:HGNC Symbol;Acc:HGNC:357]
ENSG00000163687	DNASE1L3	-2.93127	1,72268115397346e-05	Downregulated	113.398	346.916	166.588	116.328	197.824	177.736	118.184	227.472	90.9725	316.015	0	6.79744	24.1697	44.9629	0	43.7718	deoxyribonuclease 1 like 3 [Source:HGNC Symbol;Acc:HGNC:2959]
ENSG00000163735	CXCL5	-1.57799	5,24422225672612e-05	Downregulated	342.023	120.836	804.148	601.776	302.792	751.428	522.963	888.268	415.441	249.606	46.2249	180.132	177.555	173.799	164.471	146.467	C-X-C motif chemokine ligand 5 [Source:HGNC Symbol;Acc:HGNC:10642]
ENSG00000163736	PPBP	-1.63076	4,8598425949216e-09	Downregulated	10611.8	4092.83	8304.73	16185.3	6934.94	7788.78	8999.69	13106.9	6130.53	10830.4	2802.11	5563.71	2350.97	2415.03	2117.78	1843.46	pro-platelet basic protein [Source:HGNC Symbol;Acc:HGNC:9240]
ENSG00000163840	DTX3L	1.12531	4,34534387224303e-07	Upregulated	8424.36	8474.1	9704.28	8433.81	7152.95	10063.8	9365.07	6860.81	8485.71	8136.25	29633.5	10508.8	25604.1	27049.5	12406.9	11346.1	deltex E3 ubiquitin ligase 3L [Source:HGNC Symbol;Acc:HGNC:30323]
ENSG00000163864	NMNAT3	-1.20333	0.000159854	Downregulated	142.662	257.263	193.325	96.1947	204.889	122.44	174.321	178.594	146.567	100.759	30.8166	77.0377	91.1013	85.6024	40.6756	53.0312	nicotinamide nucleotide adenylyltransferase 3 [Source:HGNC Symbol;Acc:HGNC:20989]
ENSG00000164045	CDC25A	3.43594	3,80146994546201e-09	Upregulated	14.632	31.1834	37.0196	138.699	98.912	49.3711	39.3946	1.87993	46.497	49.2343	107.858	777.174	719.514	700.384	1173.4	239.061	cell division cycle 25A [Source:HGNC Symbol;Acc:HGNC:1725]
ENSG00000164087	POC1A	2.19423	2,10350075180811e-05	Upregulated	25.606	23.3876	6.16993	69.3497	96.8934	57.2705	49.2432	147.575	58.6267	54.9592	118.864	382.923	325.362	326.846	595.985	131.315	POC1 centriolar protein A [Source:HGNC Symbol;Acc:HGNC:24488]
ENSG00000164104	HMGB2	1.19383	5,36272104827811e-09	Upregulated	6264.32	8147.65	7695.96	7976.33	7133.78	8738.68	8085.73	7752.84	6124.47	7302.7	7615	21819.8	25985.3	14185.8	23713.9	14540.6	high mobility group box 2 [Source:HGNC Symbol;Acc:HGNC:5000]
ENSG00000164109	MAD2L1	1.44879	8,56541715624284e-06	Upregulated	632.833	625.618	319.808	337.8	381.518	485.812	360.46	268.83	200.139	453.413	457.847	892.731	1373.03	1665.36	2232.73	674.254	mitotic arrest deficient 2 like 1 [Source:HGNC Symbol;Acc:HGNC:6763]
ENSG00000164611	PTTG1	1.71814	8,04083441037109e-14	Upregulated	535.896	282.6	277.647	362.408	403.723	522.346	382.127	466.223	339.631	533.562	1368.04	914.256	1277.28	1860.77	2097.44	907.422	PTTG1 regulator of sister chromatid separation, securin [Source:HGNC Symbol;Acc:HGNC:9690]
ENSG00000164687	FABP5	1.67464	2,19057127364004e-06	Upregulated	118.885	166.637	147.05	65.994	42.3909	154.038	59.0918	97.7565	107.145	100.759	242.131	302.486	263.078	443.576	734.813	241.586	fatty acid binding protein 5 [Source:HGNC Symbol;Acc:HGNC:3560]
ENSG00000164849	GPR146	-2.27155	5,89703074048289e-06	Downregulated	142.662	80.8821	335.233	265.095	202.871	227.107	305.308	211.492	455.873	155.718	31.9172	1.13291	63.2132	25.9401	63.6661	70.7082	G protein-coupled receptor 146 [Source:HGNC Symbol;Acc:HGNC:21718]
ENSG00000165185	KIAA1958	1.20023	1,51071897889546e-06	Upregulated	448.104	495.037	530.614	272.925	312.885	337.698	370.309	468.103	479.122	389.294	891.48	1311.91	1550.58	1181.14	496.065	606.071	KIAA1958 [Source:HGNC Symbol;Acc:HGNC:23427]
ENSG00000165406	MARCHF8	-2.1854	1,53527276876397e-08	Downregulated	32375.1	27957.9	58506.4	60961.7	34285.1	43782.3	69267.4	49547.5	48935.1	74695.3	23797	10780.7	10340	4453.06	6386.95	5787.13	membrane associated ring-CH-type finger 8 [Source:HGNC Symbol;Acc:HGNC:23356]
ENSG00000165490	DDIAS	1.00313	0.000439617	Upregulated	230.454	407.334	322.893	297.532	271.503	693.17	204.852	234.052	536.738	377.844	484.261	992.426	864.533	520.532	1094.7	820.721	DNA damage induced apoptosis suppressor [Source:HGNC Symbol;Acc:HGNC:26351]
ENSG00000165661	QSOX2	-1.17151	3,61050303387676e-06	Downregulated	962.053	703.576	775.355	1768.42	811.482	1135.54	850.922	1000.12	863.228	1196.51	309.267	185.797	533.593	408.125	569.458	497.483	quiescin sulfhydryl oxidase 2 [Source:HGNC Symbol;Acc:HGNC:30249]
ENSG00000165806	CASP7	1.31323	2,00736366008929e-10	Upregulated	2391.41	1814.49	1698.79	1592.81	1606.82	2103.21	2028.82	2208.92	1777	1243.45	5876.07	2839.06	6916.26	4906.14	5369.17	2765.2	caspase 7 [Source:HGNC Symbol;Acc:HGNC:1508]
ENSG00000165891	E2F7	1.99218	0.000620029	Upregulated	20.119	38.9793	30.8497	17.8967	0	49.3711	41.3643	46.9983	44.4754	50.3793	48.4261	164.272	150.596	205.792	373.154	67.3412	E2F transcription factor 7 [Source:HGNC Symbol;Acc:HGNC:23820]
ENSG00000165948	IFI27L1	1.4366	5,03108471253205e-05	Upregulated	73.1599	138.377	141.908	69.3497	191.768	104.667	53.1826	118.436	76.8212	70.9889	162.888	365.929	492.691	434.065	275.886	150.676	interferon alpha inducible protein 27 like 1 [Source:HGNC Symbol;Acc:HGNC:19754]
ENSG00000166046	TCP11L2	-1.84587	1,18939605129829e-15	Downregulated	15653.5	12126.5	11931.6	18641.6	15349.5	16123.6	18916.3	15752.9	14074.5	20260.5	7032.79	6813.3	2928.26	2567.21	2541.34	3709.66	t-complex 11 like 2 [Source:HGNC Symbol;Acc:HGNC:28627]
ENSG00000166123	GPT2	1.06967	0.0034583	Upregulated	104.253	85.7545	39.0762	85.0093	88.819	116.516	49.2432	82.717	99.0589	16.0298	83.6451	215.252	258.43	174.664	215.757	201.182	glutamic--pyruvic transaminase 2 [Source:HGNC Symbol;Acc:HGNC:18062]
ENSG00000166169	POLL	-1.49449	9,77368200331166e-10	Downregulated	554.186	671.418	1012.9	1224.8	474.374	1010.13	936.605	767.952	1022.93	1114.07	255.338	219.784	329.08	189.363	376.691	409.939	DNA polymerase lambda [Source:HGNC Symbol;Acc:HGNC:9184]
ENSG00000166171	DPCD	-1.3878	5,38110077598353e-11	Downregulated	359.398	486.267	585.115	543.612	684.31	365.346	408.718	453.064	318.404	457.993	183.799	237.91	161.751	152.182	127.332	165.828	deleted in primary ciliary dyskinesia homolog (mouse) [Source:HGNC Symbol;Acc:HGNC:24542]
ENSG00000166428	PLD4	-1.03536	0.00206343	Downregulated	230.454	641.21	608.767	523.478	448.132	529.258	538.721	265.07	502.37	533.562	162.888	56.6453	197.076	318.199	105.226	372.06	phospholipase D family member 4 [Source:HGNC Symbol;Acc:HGNC:23792]
ENSG00000166508	MCM7	1.4669	9,14201694259336e-08	Upregulated	1523.55	1733.6	1393.38	1512.27	1774.36	1650.97	1695.94	1428.75	2053.96	1763.27	1724.63	4198.55	4952.94	4983.1	10763.1	2613.68	minichromosome maintenance complex component 7 [Source:HGNC Symbol;Acc:HGNC:6950]
ENSG00000166562	SEC11C	1.54196	1,66992516374562e-09	Upregulated	2075.91	2303.68	1910.62	1686.76	1683.52	2544.59	1653.59	2427.93	1799.23	1417.49	1986.57	5219.3	8959.53	9148.22	6431.16	4037.95	SEC11 homolog C, signal peptidase complex subunit [Source:HGNC Symbol;Acc:HGNC:23400]
ENSG00000166598	HSP90B1	1.25625	6,54409557676679e-09	Upregulated	10729.8	7485	8261.54	7951.72	9036.32	13231.5	9174.01	9537.84	8298.71	8471.73	10982.8	19163.1	29654.4	31830.3	32149.6	14634.1	heat shock protein 90 beta family member 1 [Source:HGNC Symbol;Acc:HGNC:12028]
ENSG00000166783	MARF1	-1.03887	6,02420868093725e-11	Downregulated	11279.4	9602.55	14440.7	15980.6	10299	16845.4	14451.9	10074.6	13620.6	14847	7929.77	7120.32	4674.98	5547.73	5902.38	6087.64	meiosis regulator and mRNA stability factor 1 [Source:HGNC Symbol;Acc:HGNC:29562]
ENSG00000166803	PCLAF	1.77578	0.00695856	Upregulated	18.29	62.3669	29.8213	67.1126	118.089	0	68.9405	86.4769	54.5835	99.6135	11.0059	402.182	417.393	210.98	635.777	88.3853	PCNA clamp associated factor [Source:HGNC Symbol;Acc:HGNC:28961]
ENSG00000166851	PLK1	2.27316	0.00365622	Upregulated	34.7509	21.4386	2.05664	15.6596	0	7.89937	5.90918	0	12.1297	29.7696	26.4142	130.284	29.7474	88.1965	180.387	85.86	polo like kinase 1 [Source:HGNC Symbol;Acc:HGNC:9077]
ENSG00000166947	EPB42	-1.85092	0.00156893	Downregulated	2417.02	2520.99	4210.98	6666.52	2696.87	3603.1	4418.1	3093.43	4909.48	6241.3	3079.46	1038.88	676.753	134.889	163.586	155.726	erythrocyte membrane protein band 4.2 [Source:HGNC Symbol;Acc:HGNC:3381]
ENSG00000167513	CDT1	2.38942	1,58254672120953e-06	Upregulated	43.8959	54.571	28.793	35.7934	18.1675	78.9937	39.3946	30.0789	22.2377	68.699	90.2486	201.657	207.302	347.598	610.133	45.4553	chromatin licensing and DNA replication factor 1 [Source:HGNC Symbol;Acc:HGNC:24576]
ENSG00000167670	CHAF1A	1.11057	4,40704471252379e-05	Upregulated	265.205	284.549	419.556	348.985	268.476	361.396	260.004	298.909	117.253	293.116	349.989	712.598	756.699	709.03	1100.01	478.964	chromatin assembly factor 1 subunit A [Source:HGNC Symbol;Acc:HGNC:1910]
ENSG00000167671	UBXN6	-1.9477	7,20283472881089e-13	Downregulated	6582.56	9478.79	16435.7	26445.7	11415.3	13680.7	19136.9	16221.9	19765.3	18469.7	4837.11	5824.27	4547.63	2057.92	2530.73	3628.85	UBX domain protein 6 [Source:HGNC Symbol;Acc:HGNC:14928]
ENSG00000167705	RILP	-1.07687	0.000154146	Downregulated	1404.67	1374.02	2885.47	4691.17	1388.81	2660.11	2735.95	1951.37	3699.55	2278.52	1461.59	1105.72	1589.62	593.164	850.65	877.119	Rab interacting lysosomal protein [Source:HGNC Symbol;Acc:HGNC:30266]
ENSG00000167768	KRT1	-2.77325	1,79254493631628e-07	Downregulated	2096.95	1729.71	3949.79	3988.72	769.092	375.22	1937.23	1707.92	2909.1	769.429	508.474	373.859	304.911	77.8204	196.304	111.113	keratin 1 [Source:HGNC Symbol;Acc:HGNC:6412]
ENSG00000167880	EVPL	-1.32636	0.0186102	Downregulated	30.1785	37.0303	61.6993	87.2464	22.2047	41.4717	135.911	212.432	40.4322	84.7287	19.8107	0	52.0579	19.0228	1.7685	1.68353	envoplakin [Source:HGNC Symbol;Acc:HGNC:3503]
ENSG00000167992	VWCE	-2.6632	0.00698691	Downregulated	14.632	42.8772	18.5098	98.4318	0	73.0692	112.274	56.398	48.5186	34.3495	0	0	0	0	19.4535	5.05059	von Willebrand factor C and EGF domains [Source:HGNC Symbol;Acc:HGNC:26487]
ENSG00000168078	PBK	4.14084	5,88280967530049e-05	Upregulated	34.7509	33.1324	0	15.6596	0	0	47.2735	37.5986	20.2161	18.3197	15.4083	267.366	661.879	728.053	1008.05	333.339	PDZ binding kinase [Source:HGNC Symbol;Acc:HGNC:18282]
ENSG00000168394	TAP1	1.17204	4,89155342346869e-11	Upregulated	10590.8	12008.5	13283.9	11238	9618.69	11825.4	11699.2	9547.24	12916.1	10658.6	34301.1	27671.3	38731.1	24994.2	16613.3	16260.4	transporter 1, ATP binding cassette subfamily B member [Source:HGNC Symbol;Acc:HGNC:43]
ENSG00000168496	FEN1	1.68099	2,18328428978064e-08	Upregulated	1037.96	674.342	837.054	829.959	638.891	373.245	726.829	1028.32	780.342	779.733	708.782	2619.28	3016.57	3305.64	4564.51	1635.55	flap structure-specific endonuclease 1 [Source:HGNC Symbol;Acc:HGNC:3650]
ENSG00000168785	TSPAN5	-2.40027	1,38805502521591e-28	Downregulated	7763.18	8288.95	11778.4	13543.3	10855.1	13245.3	13798.9	12318.3	13618.6	15684	3755.22	1939.54	3011.92	1368.77	1741.09	1594.3	tetraspanin 5 [Source:HGNC Symbol;Acc:HGNC:17753]
ENSG00000169245	CXCL10	2.92885	1,72171458842831e-08	Upregulated	89.6209	233.876	76.0959	154.359	46.4281	159.962	100.456	285.75	82.886	171.747	719.788	149.544	2920.82	2506.68	479.264	404.047	C-X-C motif chemokine ligand 10 [Source:HGNC Symbol;Acc:HGNC:10637]
ENSG00000169385	RNASE2	2.67155	2,657148309293e-11	Upregulated	254.231	200.743	446.292	407.15	359.313	90.8428	382.127	261.311	177.902	606.841	752.806	5202.31	1781.12	2915.67	1320.19	1161.64	ribonuclease A family member 2 [Source:HGNC Symbol;Acc:HGNC:10045]
ENSG00000169679	BUB1	2.14834	1,39052065299176e-10	Upregulated	382.26	463.854	565.577	485.448	718.626	894.604	420.537	567.739	586.267	538.142	455.646	2575.1	3214.57	3821.85	4384.12	1510.13	BUB1 mitotic checkpoint serine/threonine kinase [Source:HGNC Symbol;Acc:HGNC:1148]
ENSG00000169715	MT1E	2.4631	2,07262396452807e-05	Upregulated	69.5019	23.3876	67.8693	24.6079	82.7631	25.673	126.063	12.2196	169.815	43.5094	228.923	226.581	1004.9	661.473	344.858	62.2906	metallothionein 1E [Source:HGNC Symbol;Acc:HGNC:7397]
ENSG00000170180	GYPA	-2.06561	9,7057862854378e-12	Downregulated	951.993	871.187	1056.09	857.923	1196.03	1272.79	1315.78	1881.81	1362.57	1333.91	504.072	329.676	313.277	120.189	93.7306	282.833	glycophorin A (MNS blood group) [Source:HGNC Symbol;Acc:HGNC:4702]
ENSG00000170271	FAXDC2	-1.86357	2,0860203412193e-11	Downregulated	1622.32	2889.34	3704.02	3422.74	3407.42	1850.43	3363.31	2468.35	3068.8	3297.55	1284.39	1309.64	640.498	434.065	419.135	473.072	fatty acid hydroxylase domain containing 2 [Source:HGNC Symbol;Acc:HGNC:1334]
ENSG00000170315	UBB	-1.38788	2,10085490827706e-07	Downregulated	30833.2	42523.5	27197.1	37810.1	46107.1	32879.2	36601.5	51153	48711.7	60463.1	31570.5	11318.9	18862.6	10820.5	8200.55	8463.1	ubiquitin B [Source:HGNC Symbol;Acc:HGNC:12463]
ENSG00000170456	DENND5B	1.03528	0.00074085	Upregulated	716.967	740.607	925.49	1067.09	1015.36	1441.64	781.982	729.414	451.83	656.075	589.918	2092.48	2160.4	3414.59	2562.56	978.131	DENN domain containing 5B [Source:HGNC Symbol;Acc:HGNC:28338]
ENSG00000170476	MZB1	3.56405	1,29002824480604e-11	Upregulated	288.982	292.345	616.993	306.481	349.22	1469.28	393.946	434.264	493.273	590.811	517.279	6218.53	10973.1	11994.7	8287.2	2983.21	marginal zone B and B1 cell specific protein [Source:HGNC Symbol;Acc:HGNC:30125]
ENSG00000170581	STAT2	1.17517	4,48878125680742e-08	Upregulated	4599.93	6714.18	6233.69	5921.57	4739.7	6253.34	6132.75	4425.36	5335.03	6084.44	14831.6	10504.3	19611.9	20324.1	7610.75	7421	signal transducer and activator of transcription 2 [Source:HGNC Symbol;Acc:HGNC:11363]
ENSG00000171241	SHCBP1	2.93695	6,82932524921168e-17	Upregulated	120.714	103.295	230.344	228.183	121.117	197.484	135.911	156.034	167.794	281.666	329.077	1370.82	1611.94	1665.36	2734.1	727.285	SHC binding and spindle associated 1 [Source:HGNC Symbol;Acc:HGNC:29547]
ENSG00000171320	ESCO2	2.57704	3,45194281378606e-08	Upregulated	43.8959	40.9283	199.495	201.338	70.6515	209.333	122.123	124.076	268.874	137.398	138.675	718.263	901.717	1292.68	1929.44	658.26	establishment of sister chromatid cohesion N-acetyltransferase 2 [Source:HGNC Symbol;Acc:HGNC:27230]
ENSG00000171552	BCL2L1	-2.21023	6,02528308768331e-12	Downregulated	4501.16	5305.08	9793.74	12843.1	5896.37	10234.6	10650.3	8172.06	7969.19	13141	3838.87	2385.9	1939.16	856.024	840.923	1071.57	BCL2 like 1 [Source:HGNC Symbol;Acc:HGNC:992]
ENSG00000171659	GPR34	-1.40074	2,79386340574758e-06	Downregulated	516.692	379.074	365.054	823.248	700.459	722.793	657.889	552.7	272.917	974.381	193.704	124.62	360.687	157.37	189.23	230.644	G protein-coupled receptor 34 [Source:HGNC Symbol;Acc:HGNC:4490]
ENSG00000171848	RRM2	3.70213	8,26102599270512e-12	Upregulated	239.599	194.897	252.967	465.314	280.587	497.661	435.31	313.949	217.323	966.366	401.717	4920.21	4784.68	6512.7	13889.8	2843.48	ribonucleotide reductase regulatory subunit M2 [Source:HGNC Symbol;Acc:HGNC:10452]
ENSG00000171914	TLN2	-1.10668	0.00240168	Downregulated	166.439	309.885	347.573	625.266	203.88	354.484	453.037	437.084	720.704	393.874	62.7338	312.682	163.611	89.9258	231.674	84.1765	talin 2 [Source:HGNC Symbol;Acc:HGNC:15447]
ENSG00000172331	BPGM	-1.52462	0.00291953	Downregulated	16185.7	20720.4	20206.5	25931.2	23075.8	35777.3	28443.9	50167.9	42952.1	44677.2	26521	5136.6	8990.21	2240.36	1900.26	5976.53	bisphosphoglycerate mutase [Source:HGNC Symbol;Acc:HGNC:1093]
ENSG00000173193	PARP14	1.08569	9,50777353749725e-08	Upregulated	30327.5	36057.8	39056.7	36061.8	25700	37282.1	31305.9	26362.3	43457.5	30252.7	101007	62104.8	114871	80438.6	47356.1	42759.1	poly(ADP-ribose) polymerase family member 14 [Source:HGNC Symbol;Acc:HGNC:29232]
ENSG00000173207	CKS1B	1.16657	0.000162163	Upregulated	323.733	294.294	205.664	304.244	457.216	284.377	372.279	250.031	190.031	412.194	209.113	764.712	854.307	944.221	1309.58	538.729	CDC28 protein kinase regulatory subunit 1B [Source:HGNC Symbol;Acc:HGNC:19083]
ENSG00000173372	C1QA	2.39231	8,80977649071408e-05	Upregulated	38.4089	33.1324	164.532	65.994	42.3909	334.736	66.9707	41.3585	100.07	115.643	616.332	87.2338	1771.83	904.446	385.534	74.0753	complement C1q A chain [Source:HGNC Symbol;Acc:HGNC:1241]
ENSG00000173540	GMPPB	1.21406	3,05240397221486e-07	Upregulated	452.677	548.634	741.42	457.484	617.696	436.44	665.768	794.271	736.877	438.529	817.741	1489.77	2012.6	1785.55	1772.04	808.936	GDP-mannose pyrophosphorylase B [Source:HGNC Symbol;Acc:HGNC:22932]
ENSG00000173825	TIGD3	-2.28541	0.000652509	Downregulated	248.744	116.938	80.2091	234.894	93.8655	124.415	169.397	208.672	147.578	217.547	0	49.8479	65.0724	0	26.5275	13.4682	tigger transposable element derived 3 [Source:HGNC Symbol;Acc:HGNC:18334]
ENSG00000173868	PHOSPHO1	-1.34827	3,47698406037287e-06	Downregulated	1251.03	1399.36	2598.57	3838.84	1826.84	2566.31	4091.12	2158.16	2943.46	2948.33	1664.1	1129.51	902.647	432.336	715.359	743.278	phosphoethanolamine/phosphocholine phosphatase 1 [Source:HGNC Symbol;Acc:HGNC:16815]
ENSG00000174080	CTSF	-1.02634	0.0003226	Downregulated	248.744	350.814	682.806	223.709	512.728	315.975	590.918	618.498	264.831	453.413	257.539	122.354	189.639	188.498	160.934	213.808	cathepsin F [Source:HGNC Symbol;Acc:HGNC:2531]
ENSG00000174371	EXO1	2.2925	4,11071647770506e-06	Upregulated	224.967	93.5503	164.532	138.699	109.005	142.189	92.5772	156.034	34.3674	32.0595	85.8463	756.782	617.258	707.301	1596.96	232.327	exonuclease 1 [Source:HGNC Symbol;Acc:HGNC:3511]
ENSG00000174482	LINGO2	-1.23346	0.00878868	Downregulated	118.885	76.0096	186.126	177.848	56.5212	333.749	133.941	263.19	72.778	52.6692	70.438	38.5188	44.621	19.0228	7.95826	97.6447	leucine rich repeat and Ig domain containing 2 [Source:HGNC Symbol;Acc:HGNC:21207]
ENSG00000175305	CCNE2	1.57481	3,87750791390909e-07	Upregulated	155.465	175.407	93.5773	92.8391	122.126	184.648	125.078	257.551	250.68	135.108	280.651	638.96	484.324	463.464	883.367	321.554	cyclin E2 [Source:HGNC Symbol;Acc:HGNC:1590]
ENSG00000175899	A2M	-1.3067	6,83278949283194e-05	Downregulated	3208.06	954.993	3160.03	4075.97	2226.53	2838.84	4193.55	4485.52	2966.71	2848.72	2435.61	786.237	858.955	1556.41	597.754	530.312	alpha-2-macroglobulin [Source:HGNC Symbol;Acc:HGNC:7]
ENSG00000175931	UBE2O	-1.33626	2,59980155031084e-07	Downregulated	4032.94	2853.28	2846.4	5729.18	2341.59	4093.85	5016.9	3697.83	3032.42	5305.85	2862.64	1168.03	1250.32	797.227	1505	1114.5	ubiquitin conjugating enzyme E2 O [Source:HGNC Symbol;Acc:HGNC:29554]
ENSG00000176293	ZNF135	-1.27383	0.000110036	Downregulated	96.9369	155.917	191.268	116.328	129.191	84.9183	200.912	62.0378	181.945	174.037	28.6154	61.177	63.2132	65.715	38.9071	52.1894	zinc finger protein 135 [Source:HGNC Symbol;Acc:HGNC:12919]
ENSG00000177324	BEND2	-1.21861	0.000522064	Downregulated	1212.63	608.077	1384.12	2467.51	820.566	1421.89	1707.75	1325.35	1247.33	661.8	145.278	773.775	224.964	543.014	828.543	387.212	BEN domain containing 2 [Source:HGNC Symbol;Acc:HGNC:28509]
ENSG00000177409	SAMD9L	1.80302	2,49661310125625e-12	Upregulated	12225	15380.3	14610.4	12318.5	11921.9	15818.5	14551.4	12292.9	20309.1	13489	66114.8	42813.7	93809.2	64568.5	20608.4	25410.4	sterile alpha motif domain containing 9 like [Source:HGNC Symbol;Acc:HGNC:1349]
ENSG00000177989	CIMAP1B	1.21085	2,06935665883361e-06	Upregulated	402.379	551.557	889.499	832.196	477.402	418.667	713.041	593.119	537.748	582.796	1430.77	2503.72	1554.3	1746.64	856.839	815.67	ciliary microtubule associated protein 1B [Source:HGNC Symbol;Acc:HGNC:34388]
ENSG00000178429	RPS3AP5	-1.07346	0.000949686	Downregulated	203.019	333.273	213.891	257.265	187.731	335.723	295.459	236.871	188.01	271.361	35.219	40.7847	130.145	134.024	178.619	110.271	RPS3A pseudogene 5 [Source:HGNC Symbol;Acc:HGNC:23744]
ENSG00000178445	GLDC	3.3017	4,63996428744082e-05	Upregulated	16.461	35.0814	94.6057	24.6079	0	201.434	116.214	82.717	58.6267	68.699	118.864	802.098	2327.73	965.838	891.325	190.239	glycine decarboxylase [Source:HGNC Symbol;Acc:HGNC:4313]
ENSG00000178538	CA8	-1.269	0.00194784	Downregulated	213.993	198.794	47.3028	307.599	165.526	283.39	215.685	54.518	196.096	367.54	68.2368	29.4556	63.2132	76.0911	74.2771	112.796	carbonic anhydrase 8 [Source:HGNC Symbol;Acc:HGNC:1382]
ENSG00000178685	PARP10	1.06091	2,78682611478172e-05	Upregulated	3195.26	4315.01	3321.48	2946.24	3880.78	4488.82	4128.55	3622.63	5810.11	3748.67	10698.9	7243.81	15771.7	11066.1	3655.49	4845.2	poly(ADP-ribose) polymerase family member 10 [Source:HGNC Symbol;Acc:HGNC:25895]
ENSG00000178694	NSUN3	-1.50064	1,41741394280418e-11	Downregulated	7703.74	7408.02	8402.42	9815.22	10641.1	8167.95	10615.8	13332.5	18152	17228.6	4445.3	3757.85	4469.54	3508.84	2291.1	4255.96	NOP2/Sun RNA methyltransferase 3 [Source:HGNC Symbol;Acc:HGNC:26208]
ENSG00000179331	RAB39A	1.01383	0.000185987	Upregulated	215.822	303.064	419.556	431.758	181.675	394.969	335.839	306.429	412.409	203.807	291.657	715.997	703.711	1004.75	885.136	654.893	RAB39A, member RAS oncogene family [Source:HGNC Symbol;Acc:HGNC:16521]
ENSG00000179344	HLA-DQB1	-2.67892	0.000265701	Downregulated	8588.97	556.43	322.893	1952.98	740.831	12365.5	8028.61	2678.9	10016.1	7187.06	351.089	773.775	369.983	224.815	1637.63	442.768	major histocompatibility complex, class II, DQ beta 1 [Source:HGNC Symbol;Acc:HGNC:4944]
ENSG00000179639	FCER1A	-2.01635	0.00131887	Downregulated	4332.89	2955.61	3263.9	2445.14	2343.61	1438.67	3907.94	2778.54	3034.44	2797.19	28.6154	142.746	92.9605	636.398	353.701	2063.17	Fc epsilon receptor Ia [Source:HGNC Symbol;Acc:HGNC:3609]
ENSG00000179914	ITLN1	-1.98554	0.0010832	Downregulated	380.431	300.141	610.823	675.6	543.007	126.39	665.768	511.342	357.825	440.818	210.213	194.86	87.3829	0	31.833	18.5188	intelectin 1 [Source:HGNC Symbol;Acc:HGNC:18259]
ENSG00000179915	NRXN1	-1.84968	0.00123239	Downregulated	84.1339	35.0814	164.532	80.5351	152.405	148.113	61.0616	97.7565	68.7348	32.0595	15.4083	33.9872	0	19.0228	38.9071	13.4682	neurexin 1 [Source:HGNC Symbol;Acc:HGNC:8008]
ENSG00000180061	TMEM150B	1.96451	1,1652635800777e-05	Upregulated	31.093	25.3365	71.9826	49.2159	80.7445	54.3082	47.2735	20.6793	28.3025	18.3197	143.077	167.67	333.728	169.476	273.234	48.8224	transmembrane protein 150B [Source:HGNC Symbol;Acc:HGNC:34415]
ENSG00000180155	LYNX1	-1.30162	0.0123484	Downregulated	12.803	107.193	141.908	69.3497	44.4095	61.2202	151.669	96.8165	8.08644	107.628	24.2131	9.06326	24.1697	5.18803	44.2126	25.2529	Ly6/neurotoxin 1 [Source:HGNC Symbol;Acc:HGNC:29604]
ENSG00000180537	RNF182	-7.33486	2,82701814475002e-18	Downregulated	6383.2	3258.67	23161.9	16445.9	5270.6	458.164	179.245	9168.43	578.181	1596.11	59.432	20.3923	33.4658	15.5641	28.296	62.2906	ring finger protein 182 [Source:HGNC Symbol;Acc:HGNC:28522]
ENSG00000180667	YOD1	-2.29477	3,61434152821777e-08	Downregulated	42726.3	33102.2	51435.7	58190	45758.9	61565.7	64286	79422.4	97063.6	82900.2	27723.9	12838.1	12857.4	3332.44	4918.21	7790.53	YOD1 deubiquitinase [Source:HGNC Symbol;Acc:HGNC:25035]
ENSG00000181218	H2AC25	1.07392	0.000571711	Upregulated	234.112	444.364	289.987	469.788	339.127	485.812	472.735	407.945	511.467	448.833	449.042	425.973	1533.85	1103.32	1791.49	520.211	H2A clustered histone 25 [Source:HGNC Symbol;Acc:HGNC:20507]
ENSG00000181704	YIPF6	-1.31314	1,55519955484574e-15	Downregulated	5173.32	5590.61	6921.64	7084.85	7555.67	6033.15	8404.83	9358.3	8314.88	8681.26	2864.84	3447.44	3348.44	1943.78	2370.68	3239.11	Yip1 domain family member 6 [Source:HGNC Symbol;Acc:HGNC:28304]
ENSG00000182054	IDH2	1.03729	2,657148309293e-11	Upregulated	3252.87	3793.66	3966.24	3042.44	3149.04	3495.47	3932.56	3710.99	2972.78	3350.22	5216.81	5730.24	7067.79	8804.08	10900.2	6224.85	isocitrate dehydrogenase (NADP(+)) 2 [Source:HGNC Symbol;Acc:HGNC:5383]
ENSG00000182512	GLRX5	-1.77467	1,1165457362903e-05	Downregulated	14786.5	14902.8	15687.1	24361.9	12889.9	15417.6	15314.6	17699.6	17365.6	31070.3	11333.9	4529.36	5620.39	1876.34	2564.33	2464.69	glutaredoxin 5 [Source:HGNC Symbol;Acc:HGNC:20134]
ENSG00000183032	SLC25A21	-1.88018	0.0110031	Downregulated	67.6729	6.82138	90.4924	118.566	46.4281	98.7422	146.745	77.0772	98.0481	53.8142	37.4202	24.924	0	12.1054	0	0	solute carrier family 25 member 21 [Source:HGNC Symbol;Acc:HGNC:14411]
ENSG00000183134	PTGDR2	-1.59643	0.00084598	Downregulated	654.781	384.921	281.76	837.789	588.426	597.39	1085.32	453.064	480.132	491.198	37.4202	47.5821	63.2132	364.891	45.9811	397.313	prostaglandin D2 receptor 2 [Source:HGNC Symbol;Acc:HGNC:4502]
ENSG00000183347	GBP6	3.41985	8,36470190255434e-10	Upregulated	34.7509	44.8262	18.5098	127.514	10.0931	77.0189	96.5167	98.6964	46.497	44.6543	2288.13	594.776	657.231	131.43	346.627	290.409	guanylate binding protein family member 6 [Source:HGNC Symbol;Acc:HGNC:25395]
ENSG00000183397	TEKTIP1	-1.37852	0.00814241	Downregulated	57.6134	92.5758	113.115	70.4682	28.2606	130.34	82.7286	67.6776	102.091	116.788	60.5326	31.7214	13.0145	0	15.0323	23.5694	tektin bundle interacting protein 1 [Source:HGNC Symbol;Acc:HGNC:34496]
ENSG00000183508	TENT5C	-2.53541	2,9824937248548e-24	Downregulated	85425.2	83432.3	132615	177469	91556.2	153642	174950	155488	117708	161303	43250	17172.6	28434.8	15115.3	16584.1	15712.4	terminal nucleotidyltransferase 5C [Source:HGNC Symbol;Acc:HGNC:24712]
ENSG00000183597	TANGO2	-1.13198	6,1994489167544e-07	Downregulated	1325.11	1622.51	2719.91	3785.15	1802.62	2935.61	2158.82	2711.8	2925.27	2768.57	1540.83	1258.66	1082.99	728.053	853.302	941.935	transport and golgi organization 2 homolog [Source:HGNC Symbol;Acc:HGNC:25439]
ENSG00000183598	H3C13	2.26496	3,19993501910282e-10	Upregulated	735.257	600.281	740.392	704.682	692.384	837.334	437.28	635.417	499.338	611.421	631.74	3084.91	2858.54	4076.06	8204.97	1260.96	H3 clustered histone 13 [Source:HGNC Symbol;Acc:HGNC:25311]
ENSG00000183690	EFHC2	-1.37598	3,48942518610774e-11	Downregulated	535.896	409.283	353.743	514.53	423.909	296.227	419.552	469.983	404.322	493.488	85.8463	222.05	163.611	168.611	159.165	161.619	EF-hand domain containing 2 [Source:HGNC Symbol;Acc:HGNC:26233]
ENSG00000183691	NOG	-1.74625	3,71971569630486e-06	Downregulated	720.625	2052.26	966.623	514.53	1225.3	531.233	677.586	631.657	1275.64	1080.86	52.8285	210.721	204.513	496.321	302.414	294.618	noggin [Source:HGNC Symbol;Acc:HGNC:7866]
ENSG00000184270	H2AC21	1.62703	2,44870512877246e-07	Upregulated	823.963	987.151	801.063	898.19	613.658	566.78	843.043	845.029	750.017	706.455	494.166	3029.39	3133.7	3066.99	4621.98	1337.56	H2A clustered histone 21 [Source:HGNC Symbol;Acc:HGNC:20508]
ENSG00000184357	H1-5	3.37337	5,3114273100861e-12	Upregulated	1895.76	1299.96	1648.4	1192.37	1356.51	1893.88	1349.26	1458.83	1083.58	2351.8	1223.86	21406.3	14158.8	20638	41245	6912.57	H1.5 linker histone, cluster member [Source:HGNC Symbol;Acc:HGNC:4719]
ENSG00000184481	FOXO4	-1.46386	4,51780621817657e-10	Downregulated	2930.05	4913.34	7268.18	8840.96	3831.33	4546.09	6964.96	5995.1	7542.63	5759.26	2617.21	2442.55	2526.67	1200.16	1596.96	1784.54	forkhead box O4 [Source:HGNC Symbol;Acc:HGNC:7139]
ENSG00000184661	CDCA2	2.16421	0.00798159	Upregulated	9.14499	0	166.588	413.861	96.8934	161.937	100.456	62.0378	64.6915	162.588	44.0237	831.554	831.067	1272.8	1835.71	377.111	cell division cycle associated 2 [Source:HGNC Symbol;Acc:HGNC:14623]
ENSG00000184792	OSBP2	-1.77766	0.00171097	Downregulated	1682.68	2414.77	2856.68	3690.07	1786.47	2784.53	4041.88	2473.99	2228.83	4718.48	2312.35	737.522	310.488	100.302	371.386	80.8094	oxysterol binding protein 2 [Source:HGNC Symbol;Acc:HGNC:8504]
ENSG00000185236	RAB11B	-1.11793	1,26733722910258e-07	Downregulated	543.212	596.383	621.107	736.001	743.859	672.434	950.394	686.175	682.293	680.12	395.113	168.803	205.443	370.944	412.945	264.314	RAB11B, member RAS oncogene family [Source:HGNC Symbol;Acc:HGNC:9761]
ENSG00000185339	TCN2	2.14155	9,77951419394603e-07	Upregulated	23.777	181.254	213.891	384.779	102.949	167.862	234.398	176.714	218.334	167.168	706.581	351.201	2151.11	1158.66	627.818	538.729	transcobalamin 2 [Source:HGNC Symbol;Acc:HGNC:11653]
ENSG00000185507	IRF7	1.61176	2,13651188415202e-06	Upregulated	894.38	627.567	769.185	1137.56	841.762	930.151	913.954	947.486	1781.04	1109.49	3737.61	2535.45	7524.22	3859.89	893.094	1411.64	interferon regulatory factor 7 [Source:HGNC Symbol;Acc:HGNC:6122]
ENSG00000185630	PBX1	-1.32111	0.000114684	Downregulated	424.327	402.461	1084.88	900.427	389.592	898.554	864.71	654.216	775.288	577.071	512.876	295.689	274.234	107.219	100.805	205.391	PBX homeobox 1 [Source:HGNC Symbol;Acc:HGNC:8632]
ENSG00000185745	IFIT1	2.7966	1,26559839563121e-05	Upregulated	1943.31	5453.2	4729.25	3419.39	1907.59	3177.52	4171.88	2205.16	12935.3	4666.95	32565.5	16500.8	102581	52742.3	4115.31	15782.2	interferon induced protein with tetratricopeptide repeats 1 [Source:HGNC Symbol;Acc:HGNC:5407]
ENSG00000185880	TRIM69	1.12595	1,87166191520357e-07	Upregulated	3113.87	4296.49	3994	2447.37	3215.65	3785.78	3092.47	3695.95	3667.2	3467.01	10117.8	5798.22	13710.7	8627.69	4354.94	5342.68	tripartite motif containing 69 [Source:HGNC Symbol;Acc:HGNC:17857]
ENSG00000185885	IFITM1	1.39702	1,69898167491186e-07	Upregulated	3071.8	3930.09	3511.72	2405.99	3488.16	2449.79	3446.04	3535.21	3585.33	3185.34	10908	8308.74	16194.7	12067.4	3193.92	4270.27	interferon induced transmembrane protein 1 [Source:HGNC Symbol;Acc:HGNC:5412]
ENSG00000186591	UBE2H	-1.37187	3,59608425960903e-11	Downregulated	14747.2	15868.5	20972.6	29350.6	15342.5	22108.4	27989.8	24890.3	21711.1	35666.2	12886.8	8005.12	8627.67	6922.56	6672.56	7958.04	ubiquitin conjugating enzyme E2 H [Source:HGNC Symbol;Acc:HGNC:12484]
ENSG00000186871	ERCC6L	1.58342	0.000438332	Upregulated	203.019	83.8055	61.6993	40.2676	165.526	175.761	137.881	73.3174	349.739	121.368	147.479	411.245	496.409	622.563	1050.49	262.631	ERCC excision repair 6 like, spindle assembly checkpoint helicase [Source:HGNC Symbol;Acc:HGNC:20794]
ENSG00000187017	ESPN	-1.2061	0.0094891	Downregulated	210.335	247.519	277.647	557.034	106.986	1836.6	725.845	281.99	446.776	869.042	100.154	81.5693	501.987	165.152	107.879	109.429	espin [Source:HGNC Symbol;Acc:HGNC:13281]
ENSG00000187097	ENTPD5	-1.13067	1,06445973987023e-11	Downregulated	956.566	680.189	1198	1441.8	997.195	1147.38	1165.09	1022.68	1038.1	1341.92	479.859	467.891	611.68	396.019	520.824	446.135	ectonucleoside triphosphate diphosphohydrolase 5 (inactive) [Source:HGNC Symbol;Acc:HGNC:3367]
ENSG00000187116	LILRA5	1.1324	6,31252867204003e-05	Upregulated	3588.49	2980.94	7368.96	5036.8	6468.65	9347.92	3925.67	4112.35	4303	2867.04	6087.38	20409.3	16471.7	9221.72	10375.8	9330.96	leukocyte immunoglobulin like receptor A5 [Source:HGNC Symbol;Acc:HGNC:16309]
ENSG00000188157	AGRN	2.03647	0.000145647	Upregulated	41.1524	171.509	106.946	22.3709	66.6142	7.89937	28.5611	48.8782	42.4538	70.9889	246.533	138.215	364.405	639.857	100.805	294.618	agrin [Source:HGNC Symbol;Acc:HGNC:329]
ENSG00000188175	HEPACAM2	-1.45355	0.00020776	Downregulated	131.688	294.294	132.654	324.377	232.14	282.403	348.642	285.75	425.549	231.287	191.503	49.8479	130.145	70.903	37.1386	35.3541	HEPACAM family member 2 [Source:HGNC Symbol;Acc:HGNC:27364]
ENSG00000188282	RUFY4	1.88173	9,94172886640806e-05	Upregulated	102.424	97.4483	69.9259	20.1338	44.4095	37.522	135.911	45.1184	111.189	77.8588	552.498	124.62	567.989	454.817	116.721	101.012	RUN and FYVE domain containing 4 [Source:HGNC Symbol;Acc:HGNC:24804]
ENSG00000188313	PLSCR1	1.81249	9,4396002063268e-12	Upregulated	2331.97	3492.55	2938.95	2452.96	2764.49	3189.37	2656.18	3027.63	4493.03	3006.73	10117.8	11766.4	22260.3	12964.9	5240.96	4774.49	phospholipid scramblase 1 [Source:HGNC Symbol;Acc:HGNC:9092]
ENSG00000188486	H2AX	1.52382	2,02737019089609e-06	Upregulated	223.138	212.437	349.63	346.748	294.717	468.038	196.973	344.028	331.544	281.666	242.131	802.098	1119.24	1264.15	1676.54	621.222	H2A.X variant histone [Source:HGNC Symbol;Acc:HGNC:4739]
ENSG00000188582	PAQR9	-3.48438	2,9869290573243e-13	Downregulated	347.509	458.007	405.159	183.441	169.563	529.258	322.05	432.384	1459.6	146.558	39.6214	24.924	18.5921	48.4216	17.685	70.7082	progestin and adipoQ receptor family member 9 [Source:HGNC Symbol;Acc:HGNC:30131]
ENSG00000188610	FAM72B	2.01415	0.00504595	Upregulated	0	3.89793	39.0762	26.845	18.1675	23.6981	17.7275	33.8388	0	32.0595	37.4202	142.746	92.9605	148.723	203.378	48.8224	family with sequence similarity 72 member B [Source:HGNC Symbol;Acc:HGNC:24805]
ENSG00000188820	CALHM6	1.3325	0.00107276	Upregulated	267.948	289.421	199.495	277.399	167.545	664.535	178.26	146.635	207.215	259.911	1111.6	223.183	1814.59	777.339	501.37	297.985	calcium homeostasis modulator family member 6 [Source:HGNC Symbol;Acc:HGNC:33391]
ENSG00000189057	FAM111B	2.17006	3,50842416353349e-06	Upregulated	275.264	278.702	185.098	302.007	429.965	311.038	372.279	193.633	28.3025	409.904	206.912	892.731	1777.41	1475.13	3287.65	891.429	FAM111 trypsin like peptidase B [Source:HGNC Symbol;Acc:HGNC:24200]
ENSG00000189233	NUGGC	1.87378	1,72314837973716e-17	Upregulated	459.078	566.174	425.725	393.727	417.853	569.742	401.824	697.455	471.035	302.276	2706.36	940.313	1872.22	1971.45	1634.98	1566.52	nuclear GTPase, germinal center associated [Source:HGNC Symbol;Acc:HGNC:33550]
ENSG00000196116	TDRD7	1.00327	9,28551865117098e-07	Upregulated	2640.16	3021.87	2870.05	2970.85	2216.44	2433.01	2355.79	2755.98	3325.55	2752.54	6425.26	5447.02	9057.14	7029.78	2731.45	3902.42	tudor domain containing 7 [Source:HGNC Symbol;Acc:HGNC:30831]
ENSG00000196141	SPATS2L	2.6673	4,38165465658168e-12	Upregulated	184.729	210.488	368.139	145.411	123.135	203.409	220.609	171.074	291.112	132.818	1461.59	611.77	2817.63	2467.77	548.236	472.23	spermatogenesis associated serine rich 2 like [Source:HGNC Symbol;Acc:HGNC:24574]
ENSG00000196159	FAT4	-1.23239	0.00315895	Downregulated	290.811	185.152	69.9259	255.028	276.55	450.264	240.307	547.06	185.988	283.956	57.2308	81.5693	128.286	69.1737	24.759	218.859	FAT atypical cadherin 4 [Source:HGNC Symbol;Acc:HGNC:23109]
ENSG00000196358	NTNG2	1.03955	0.000561152	Upregulated	181.985	228.029	273.534	227.064	274.531	337.698	395.915	281.99	272.917	304.565	852.96	1307.37	622.835	280.153	321.867	452.028	netrin G2 [Source:HGNC Symbol;Acc:HGNC:14288]
ENSG00000196465	MYL6B	1.21316	0.00221591	Upregulated	56.6989	33.1324	60.671	68.2311	31.2885	90.8428	82.7286	16.9194	87.94	61.8291	155.184	121.221	204.513	133.159	296.224	67.3412	myosin light chain 6B [Source:HGNC Symbol;Acc:HGNC:29823]
ENSG00000196517	SLC6A9	-1.97316	2,0858775728519e-05	Downregulated	107.911	124.734	168.645	172.256	133.228	264.629	234.398	39.4786	169.815	203.807	68.2368	58.9112	42.7618	24.2108	10.611	11.7847	solute carrier family 6 member 9 [Source:HGNC Symbol;Acc:HGNC:11056]
ENSG00000196526	AFAP1	-1.21719	0.011764	Downregulated	113.398	130.581	40.1046	200.219	239.206	162.925	143.79	137.235	248.658	313.725	64.935	22.6581	0.929605	55.339	45.9811	124.581	actin filament associated protein 1 [Source:HGNC Symbol;Acc:HGNC:24017]
ENSG00000196581	AJAP1	-3.96241	5,81755514577373e-06	Downregulated	20.119	62.3669	32.9063	62.6384	52.4839	17.7736	74.8496	58.2779	16.1729	125.948	0	0	0	8.64671	0	6.73412	adherens junctions associated protein 1 [Source:HGNC Symbol;Acc:HGNC:30801]
ENSG00000196584	XRCC2	1.33534	0.000900543	Upregulated	140.833	41.9027	84.3224	114.091	115.061	156.013	244.246	67.6776	248.658	174.037	258.639	691.073	219.387	411.583	698.559	178.454	X-ray repair cross complementing 2 [Source:HGNC Symbol;Acc:HGNC:12829]
ENSG00000196787	H2AC11	1.99833	5,7732929442372e-07	Upregulated	3059	2664.24	2157.42	2394.8	3963.55	2508.05	2085.94	2784.18	2067.1	2916.27	1871.01	13411.4	11560.6	13600.4	25249.8	4789.64	H2A clustered histone 11 [Source:HGNC Symbol;Acc:HGNC:4737]
ENSG00000196914	ARHGEF12	-1.26189	2,34257666180404e-05	Downregulated	17922.3	13667.1	26514.3	37776.6	17283.4	22926	31924.4	24882.8	29381.1	44551.3	21000.4	13649.3	8824.74	5808.86	5496.51	6831.76	Rho guanine nucleotide exchange factor 12 [Source:HGNC Symbol;Acc:HGNC:14193]
ENSG00000196961	AP2A1	-1.17363	3,62987167613431e-06	Downregulated	2411.53	1026.13	3276.23	5155.36	2054.95	2836.86	3642.03	2403.49	2611.92	2397.59	1361.43	1310.77	901.717	820.573	1239.72	1279.48	adaptor related protein complex 2 subunit alpha 1 [Source:HGNC Symbol;Acc:HGNC:561]
ENSG00000197061	H4C3	1.01816	5,1131498612822e-05	Upregulated	3556.49	5016.64	3784.23	3062.57	4913.3	3627.79	3789.76	3586.91	4417.22	4405.89	2927.58	6944.72	10002.6	11161.2	15723.8	6003.47	H4 clustered histone 3 [Source:HGNC Symbol;Acc:HGNC:4787]
ENSG00000197153	H3C12	3.81274	8,58129501574471e-14	Upregulated	215.822	128.632	310.553	196.864	310.866	335.723	224.549	84.5969	133.426	178.617	334.58	3027.13	3127.19	4089.89	7795.56	1119.55	H3 clustered histone 12 [Source:HGNC Symbol;Acc:HGNC:4774]
ENSG00000197256	KANK2	-1.79148	0.000101827	Downregulated	535.896	231.927	283.817	1035.77	205.899	300.176	805.619	547.06	543.813	533.562	378.604	117.822	40.9026	79.5498	83.1196	48.8224	KN motif and ankyrin repeat domains 2 [Source:HGNC Symbol;Acc:HGNC:29300]
ENSG00000197632	SERPINB2	1.0369	0.0111755	Upregulated	56.6989	116.938	24.6797	60.4013	117.08	132.315	120.153	113.736	75.8104	42.3644	49.5267	266.233	507.564	127.107	183.04	228.118	serpin family B member 2 [Source:HGNC Symbol;Acc:HGNC:8584]
ENSG00000197646	PDCD1LG2	2.06403	0.022115	Upregulated	25.606	0	69.9259	0	169.563	25.673	51.2129	31.9588	86.9292	0	1079.68	474.688	272.374	297.447	114.953	121.214	programmed cell death 1 ligand 2 [Source:HGNC Symbol;Acc:HGNC:18731]
ENSG00000197705	KLHL14	1.11666	0.00442801	Upregulated	316.417	457.032	424.697	374.712	475.383	505.56	260.004	378.806	155.664	511.807	83.6451	1090.99	1626.81	1727.61	1047.84	507.584	kelch like family member 14 [Source:HGNC Symbol;Acc:HGNC:29266]
ENSG00000197721	CR1L	-1.89779	8,20662274303686e-08	Downregulated	598.082	647.056	1773.86	2656.54	1328.25	994.334	2235.64	1373.29	1772.95	1593.82	598.723	513.207	471.31	141.806	171.545	326.605	complement C3b/C4b receptor 1 like [Source:HGNC Symbol;Acc:HGNC:2335]
ENSG00000197903	H2BC12	1.22065	4,71498726102328e-09	Upregulated	5810.72	4341.32	5326.71	5616.2	5298.86	5102.01	5308.42	6067.48	5323.91	5119.22	5866.16	14781	12441.8	14380.3	21542.1	8343.57	H2B clustered histone 12 [Source:HGNC Symbol;Acc:HGNC:13954]
ENSG00000198336	MYL4	-2.08993	2,56569386044454e-06	Downregulated	139.004	483.343	431.895	612.962	508.69	710.944	780.012	456.823	790.45	493.488	165.089	77.0377	155.244	39.7749	15.9165	223.909	myosin light chain 4 [Source:HGNC Symbol;Acc:HGNC:7585]
ENSG00000198695	MT-ND6	-1.21091	1,11664824328962e-05	Downregulated	835.852	608.077	968.68	857.923	762.026	388.057	550.539	826.23	653.991	516.387	266.344	94.0313	353.25	239.514	309.488	405.731	mitochondrially encoded NADH:ubiquinone oxidoreductase core subunit 6 [Source:HGNC Symbol;Acc:HGNC:7462]
ENSG00000198826	ARHGAP11A	1.55339	3,47698406037287e-06	Upregulated	217.651	298.192	475.085	134.225	351.239	298.201	144.775	167.314	135.448	462.573	476.557	828.155	818.982	748.805	1507.65	791.259	Rho GTPase activating protein 11A [Source:HGNC Symbol;Acc:HGNC:15783]
ENSG00000198833	UBE2J1	1.20566	2,19159738921928e-10	Upregulated	7309.59	9230.3	9604.53	8657.52	5836.82	7520.2	7434.74	8059.27	8518.06	7435.52	9484.91	27036.8	22773.5	22104.5	19696.7	13397.5	ubiquitin conjugating enzyme E2 J1 [Source:HGNC Symbol;Acc:HGNC:17598]
ENSG00000198848	CES1	1.70379	1,35491579587397e-06	Upregulated	477.368	1254.16	1449.93	176.73	1372.66	918.302	880.468	1485.15	1132.1	878.202	1560.64	3847.35	4384.02	3662.75	5744.1	2271.08	carboxylesterase 1 [Source:HGNC Symbol;Acc:HGNC:1863]
ENSG00000198858	R3HDM4	-1.94333	5,58163524788274e-12	Downregulated	8642.93	9131.88	17084.5	31336	14277.6	15266.5	24265.1	16000.1	13140.5	27339.9	5333.47	6886.94	4153.48	2336.34	3448.58	4152.43	R3H domain containing 4 [Source:HGNC Symbol;Acc:HGNC:28270]
ENSG00000198876	DCAF12	-2.49058	1,42567729315323e-09	Downregulated	34321.1	32267.1	69917.7	116573	38303.2	56880.4	90484.4	64743.9	63660.5	96672.1	24053.5	13673.1	10343.7	4006.02	6184.45	7843.56	DDB1 and CUL4 associated factor 12 [Source:HGNC Symbol;Acc:HGNC:19911]
ENSG00000198899	MT-ATP6	-1.07602	2,07262396452807e-05	Downregulated	414.268	296.243	479.198	353.46	362.341	317.95	428.416	480.323	414.43	461.428	224.521	92.8984	146.878	105.49	187.461	300.51	mitochondrially encoded ATP synthase membrane subunit 6 [Source:HGNC Symbol;Acc:HGNC:7414]
ENSG00000198938	MT-CO3	-1.03196	4,12131639869676e-08	Downregulated	7534.55	5664.67	7295.95	8408.09	7168.09	9724.13	8172.4	8345.02	6099.2	6311.15	2882.45	3389.66	2290.55	2963.23	6059.77	3424.3	mitochondrially encoded cytochrome c oxidase III [Source:HGNC Symbol;Acc:HGNC:7422]
ENSG00000198948	MFAP3L	-1.2476	3,62987167613431e-06	Downregulated	3443.09	1738.48	4564.72	7145.25	3478.07	4670.51	4022.18	5059.84	3140.57	2622.01	799.031	2472	1265.19	1782.09	1748.16	1313.99	microfibril associated protein 3 like [Source:HGNC Symbol;Acc:HGNC:29083]
ENSG00000203760	CENPW	2.04968	8,249482564236e-07	Upregulated	93.2789	37.0303	113.115	26.845	16.1489	57.2705	88.6377	48.8782	103.102	80.1488	143.077	305.885	347.672	337.222	496.949	202.024	centromere protein W [Source:HGNC Symbol;Acc:HGNC:21488]
ENSG00000203811	H3C14	4.5049	3,06260042265853e-07	Upregulated	1.829	1.94897	8.22658	4.47417	2.01861	0	0.984864	1.87993	8.08644	4.57993	0	75.9048	121.778	141.806	200.725	30.3035	H3 clustered histone 14 [Source:HGNC Symbol;Acc:HGNC:20503]
ENSG00000203814	H2BC18	1.28396	3,48287209427764e-07	Upregulated	3182.46	4341.32	2873.13	3675.53	3630.48	2882.28	3192.93	3598.19	2956.61	4178.04	2729.47	11611.2	10381.8	11229.5	12626.2	5052.27	H2B clustered histone 18 [Source:HGNC Symbol;Acc:HGNC:24700]
ENSG00000203880	PCMTD2	-1.05333	5,924312410704e-16	Downregulated	8498.44	10293.5	11489.4	11481.8	11212.4	12021.9	12759.9	14590.2	10008	14079.9	5512.87	4171.36	6162.35	5985.25	5368.29	5803.13	protein-L-isoaspartate (D-aspartate) O-methyltransferase domain containing 2 [Source:HGNC Symbol;Acc:HGNC:15882]
ENSG00000204262	COL5A2	1.9454	0.00125258	Upregulated	120.714	42.8772	52.4444	64.8755	78.7259	65.1698	78.7891	31.9588	103.102	27.4796	1311.91	97.43	347.672	102.031	67.2031	38.7212	collagen type V alpha 2 chain [Source:HGNC Symbol;Acc:HGNC:2210]
ENSG00000204323	SMIM5	-1.24284	0.000458051	Downregulated	793.785	734.76	888.47	919.442	845.799	994.334	1114.87	1121.38	1714.33	1440.39	594.32	744.32	557.763	208.386	134.406	114.48	small integral membrane protein 5 [Source:HGNC Symbol;Acc:HGNC:40030]
ENSG00000204613	TRIM10	-2.05329	4,49483404235132e-10	Downregulated	861.458	865.341	1295.69	1595.04	920.487	2022.24	1414.26	1772.78	2300.59	1985.4	565.705	398.783	520.579	103.761	199.841	252.529	tripartite motif containing 10 [Source:HGNC Symbol;Acc:HGNC:10072]
ENSG00000204764	RANBP17	-1.49044	0.000280156	Downregulated	287.153	167.611	197.438	373.593	159.47	345.598	348.642	233.112	349.739	194.647	39.6214	181.265	115.271	36.3162	19.4535	99.3282	RAN binding protein 17 [Source:HGNC Symbol;Acc:HGNC:14428]
ENSG00000204815	ODAD4	-2.32636	6,05234796924221e-09	Downregulated	62.1859	140.325	117.229	259.502	201.861	136.264	243.261	90.2367	169.815	128.238	39.6214	40.7847	24.1697	22.4815	35.3701	8.41765	outer dynein arm docking complex subunit 4 [Source:HGNC Symbol;Acc:HGNC:25280]
ENSG00000205639	MFSD2B	-1.34656	0.00114155	Downregulated	194.788	302.09	627.277	496.633	122.126	573.692	906.075	559.28	662.077	571.347	331.279	243.575	188.71	57.0683	93.7306	82.4929	MFSD2 lysolipid transporter B, sphingolipid [Source:HGNC Symbol;Acc:HGNC:37207]
ENSG00000205837	LINC00487	11.4102	1,50098303468591e-09	Upregulated	0	0	0	0	0	0	0	0	0	0	70.438	78.1706	267.726	69.1737	1.7685	1.68353	long intergenic non-protein coding RNA 487 [Source:HGNC Symbol;Acc:HGNC:42947]
ENSG00000205927	OLIG2	-2.51933	0.00169072	Downregulated	38.4089	200.743	49.3595	110.736	26.242	17.7736	285.611	148.515	250.68	167.168	0	6.79744	0	13.8347	10.611	62.2906	oligodendrocyte transcription factor 2 [Source:HGNC Symbol;Acc:HGNC:9398]
ENSG00000211625	IGKV3D-20	2.46807	0.000768834	Upregulated	68.5874	19.4897	30.8497	26.845	18.1675	38.5095	17.7275	1.87993	58.6267	2.28997	4.40237	188.063	250.993	526.585	222.831	49.6641	immunoglobulin kappa variable 3D-20 [Source:HGNC Symbol;Acc:HGNC:5825]
ENSG00000211659	IGLV3-25	4.20459	9,96959265688255e-08	Upregulated	149.063	23.3876	102.832	4.47417	220.029	406.818	206.821	194.573	71.7672	96.1786	68.2368	2153.66	5463.29	2802.4	6867.98	2298.02	immunoglobulin lambda variable 3-25 [Source:HGNC Symbol;Acc:HGNC:5908]
ENSG00000211663	IGLV3-19	5.1906	2,80310738282234e-08	Upregulated	207.591	54.571	94.6057	219.234	177.638	699.095	311.217	199.273	253.712	97.3236	30.8166	47467.7	6230.21	5985.25	2512.16	494.116	immunoglobulin lambda variable 3-19 [Source:HGNC Symbol;Acc:HGNC:5903]
ENSG00000211668	IGLV2-11	2.34428	0.000577229	Upregulated	278.008	141.3	168.645	87.2464	181.675	612.202	181.215	216.192	62.6699	320.595	56.1303	429.372	3009.13	3701.66	1249.45	390.579	immunoglobulin lambda variable 2-11 [Source:HGNC Symbol;Acc:HGNC:5887]
ENSG00000211670	IGLV3-9	4.1452	3,42586716777573e-09	Upregulated	74.9889	37.0303	20.5664	65.994	32.2978	74.0566	32.5005	88.3568	76.8212	65.264	124.367	183.531	4823.72	644.18	1039	178.454	immunoglobulin lambda variable 3-9 [Source:HGNC Symbol;Acc:HGNC:5918]
ENSG00000211673	IGLV3-1	4.34982	4,17029191430347e-17	Upregulated	163.695	398.563	182.013	233.775	113.042	563.818	280.686	93.9966	188.01	162.588	4597.18	2839.06	8670.43	6075.18	8787.69	535.362	immunoglobulin lambda variable 3-1 [Source:HGNC Symbol;Acc:HGNC:5896]
ENSG00000211677	IGLC2	3.95529	6,42853999047135e-10	Upregulated	2259.73	1565.02	2497.79	1750.52	1547.27	10508.1	3165.35	2267.2	2391.57	2788.03	9666.51	108994	70273.5	68523.5	58452.5	10419.4	immunoglobulin lambda constant 2 [Source:HGNC Symbol;Acc:HGNC:5856]
ENSG00000211679	IGLC3	3.3873	6,75856181309157e-08	Upregulated	535.896	1060.24	686.919	1039.13	1683.52	4717.9	379.173	611.918	504.392	1932.73	2772.39	10025.1	31540.6	31946.1	12307.9	7000.96	immunoglobulin lambda constant 3 (Kern-Oz+ marker) [Source:HGNC Symbol;Acc:HGNC:5857]
ENSG00000211890	IGHA2	2.05041	0.00441017	Upregulated	248.744	38.0048	243.712	134.225	397.667	973.598	413.643	500.062	166.783	362.96	30.8166	1398.01	4246.44	4638.1	1541.25	403.205	immunoglobulin heavy constant alpha 2 (A2m marker) [Source:HGNC Symbol;Acc:HGNC:5479]
ENSG00000211896	IGHG1	3.77286	2,07056059487316e-10	Upregulated	582.536	222.182	396.932	848.974	563.193	2283.91	581.07	485.022	547.856	144.268	1735.64	15687.4	7002.72	9582.29	22766.8	4665.9	immunoglobulin heavy constant gamma 1 (G1m marker) [Source:HGNC Symbol;Acc:HGNC:5525]
ENSG00000211897	IGHG3	3.25729	1,19096915685737e-06	Upregulated	74.9889	33.1324	154.248	125.277	125.154	241.918	70.9102	144.755	116.243	52.6692	247.633	778.307	366.264	613.917	5499.16	258.422	immunoglobulin heavy constant gamma 3 (G3m marker) [Source:HGNC Symbol;Acc:HGNC:5527]
ENSG00000211934	IGHV1-2	1.68372	0.0132619	Upregulated	193.874	165.662	60.671	392.609	200.852	394.969	131.972	46.9983	14.1513	98.4685	30.8166	1398.01	911.013	2169.46	437.704	116.164	immunoglobulin heavy variable 1-2 [Source:HGNC Symbol;Acc:HGNC:5550]
ENSG00000211938	IGHV3-7	2.12524	0.00138075	Upregulated	267.034	166.637	94.6057	64.8755	234.159	413.73	122.123	161.674	169.815	64.119	17.6095	770.377	2114.85	1463.02	1481.12	191.081	immunoglobulin heavy variable 3-7 [Source:HGNC Symbol;Acc:HGNC:5620]
ENSG00000211941	IGHV3-11	2.03296	0.00142751	Upregulated	64.0149	117.912	55.5294	20.1338	40.3723	329.799	83.7134	65.7976	64.6915	104.193	13.2071	150.677	1007.69	1310.84	315.678	217.175	immunoglobulin heavy variable 3-11 [Source:HGNC Symbol;Acc:HGNC:5580]
ENSG00000211943	IGHV3-15	1.46842	0.0240665	Upregulated	314.588	181.254	43.1895	78.298	210.945	348.56	176.291	120.316	101.081	98.4685	0	747.719	1648.19	1475.13	657.883	285.358	immunoglobulin heavy variable 3-15 [Source:HGNC Symbol;Acc:HGNC:5582]
ENSG00000211945	IGHV1-18	2.68862	0.00315622	Upregulated	80.4759	77.9586	102.832	2.23709	40.3723	213.283	33.4854	71.4374	49.5295	67.554	0	1556.61	334.658	704.707	1635.86	94.2777	immunoglobulin heavy variable 1-18 [Source:HGNC Symbol;Acc:HGNC:5549]
ENSG00000211947	IGHV3-21	2.40521	6,88813129885719e-05	Upregulated	352.996	126.683	123.399	194.626	151.396	529.258	235.382	116.556	150.61	217.547	55.0297	1174.82	2528.53	1937.73	2419.31	335.022	immunoglobulin heavy variable 3-21 [Source:HGNC Symbol;Acc:HGNC:5586]
ENSG00000211949	IGHV3-23	1.99056	0.000581657	Upregulated	447.19	344.967	199.495	115.21	426.937	1047.65	483.568	524.501	308.296	272.506	110.059	2142.33	2915.24	3201.01	3361.04	611.963	immunoglobulin heavy variable 3-23 [Source:HGNC Symbol;Acc:HGNC:5588]
ENSG00000211950	IGHV1-24	3.0741	0.000203974	Upregulated	47.5539	107.193	34.963	17.8967	70.6515	51.3459	5.90918	0	0	20.6097	74.8403	629.896	429.478	141.806	1019.54	84.1765	immunoglobulin heavy variable 1-24 [Source:HGNC Symbol;Acc:HGNC:5551]
ENSG00000211955	IGHV3-33	2.59124	0.000483089	Upregulated	169.182	242.646	133.682	205.812	211.954	515.434	262.959	61.0978	101.081	87.0187	5.50297	2094.74	2790.67	2176.38	2088.6	286.2	immunoglobulin heavy variable 3-33 [Source:HGNC Symbol;Acc:HGNC:5596]
ENSG00000211964	IGHV3-48	2.72729	0.000358346	Upregulated	80.4759	258.238	59.6427	233.775	125.154	163.912	227.504	35.7187	82.886	36.6395	2.20119	1205.41	1666.78	2286.19	1134.49	499.167	immunoglobulin heavy variable 3-48 [Source:HGNC Symbol;Acc:HGNC:5606]
ENSG00000211965	IGHV3-49	1.99402	0.00374612	Upregulated	18.29	60.4179	53.4728	91.7205	18.1675	19.7484	31.5156	62.9777	86.9292	91.5986	0	294.556	530.805	701.248	168.008	70.7082	immunoglobulin heavy variable 3-49 [Source:HGNC Symbol;Acc:HGNC:5607]
ENSG00000211966	IGHV5-51	3.37366	7,92309814116176e-05	Upregulated	128.03	53.5965	39.0762	100.669	82.7631	134.289	88.6377	83.657	68.7348	25.1896	0	412.378	420.182	1407.68	3778.41	541.255	immunoglobulin heavy variable 5-51 [Source:HGNC Symbol;Acc:HGNC:5659]
ENSG00000211972	IGHV3-66	2.1418	0.022115	Upregulated	65.8439	1.94897	22.6231	38.0305	0	9.87422	0	26.319	0	22.8997	0	27.1898	262.149	403.801	320.983	25.2529	immunoglobulin heavy variable 3-66 [Source:HGNC Symbol;Acc:HGNC:5619]
ENSG00000213090	SCYL2P1	-2.66763	2,28451455303402e-13	Downregulated	254.231	209.514	589.229	404.913	368.397	263.642	273.792	658.916	648.937	365.25	110.059	54.3795	27.8882	27.6695	83.1196	56.3982	SCYL2 pseudogene 1 [Source:HGNC Symbol;Acc:HGNC:54685]
ENSG00000213205	STRADBP1	-2.29126	0.000651493	Downregulated	82.3049	7.79586	80.2091	131.988	42.3909	43.4466	43.334	69.5575	141.513	114.498	13.2071	2.26581	27.8882	0	12.3795	15.1518	STE20-related kinase adaptor beta pseudogene 1 [Source:HGNC Symbol;Acc:HGNC:22478]
ENSG00000213866	YBX1P10	-1.14533	2,55061237376631e-05	Downregulated	206.677	281.625	575.861	733.764	341.146	579.617	512.129	458.703	357.825	306.855	132.071	197.126	202.654	198.874	205.146	154.885	Y-box binding protein 1 pseudogene 10 [Source:HGNC Symbol;Acc:HGNC:42432]
ENSG00000214851	LINC00612	-1.07897	0.00614595	Downregulated	497.487	68.2138	753.76	606.25	436.02	195.51	666.753	641.997	577.17	310.29	301.563	61.177	205.443	269.777	145.017	98.4865	long intergenic non-protein coding RNA 612 [Source:HGNC Symbol;Acc:HGNC:28621]
ENSG00000214960	CRPPA	-1.26114	3,45245917079462e-07	Downregulated	406.037	537.914	475.085	404.913	444.095	314	431.37	350.607	665.11	451.123	272.947	135.949	156.174	110.678	122.027	258.422	CDP-L-ribitol pyrophosphorylase A [Source:HGNC Symbol;Acc:HGNC:37276]
ENSG00000216937	CCDC7	-1.06097	4,94067172482537e-11	Downregulated	3885.7	5567.22	4103.01	3388.07	4125.04	4692.23	4660.38	3312.44	6282.15	3925	2093.33	1864.76	2139.02	2256.79	1462.55	2453.74	coiled-coil domain containing 7 [Source:HGNC Symbol;Acc:HGNC:26533]
ENSG00000217416	ISCA1P1	-2.11486	8,94850122274011e-07	Downregulated	42.0669	60.4179	92.549	86.1278	40.3723	57.2705	51.2129	67.6776	23.2485	77.8588	15.4083	9.06326	18.5921	8.64671	15.9165	6.73412	iron-sulfur cluster assembly 1 pseudogene 1 [Source:HGNC Symbol;Acc:HGNC:33263]
ENSG00000219023		-1.27412	0.00262123	Downregulated	89.6209	76.0096	55.5294	93.9576	68.6328	90.8428	33.4854	56.398	42.4538	99.6135	33.0178	4.53163	24.1697	13.8347	44.2126	23.5694	ribosomal protein S15A (RPS15A) pseudogene
ENSG00000221823	PPP3R1	-1.0685	3,87182168416781e-10	Downregulated	4524.94	3654.31	3360.56	5881.3	3357.96	5742.85	4760.83	3869.84	4337.36	5406.61	2239.71	1630.25	2107.41	1487.23	2556.37	2401.55	protein phosphatase 3 regulatory subunit B, alpha [Source:HGNC Symbol;Acc:HGNC:9317]
ENSG00000221983	UBA52	-1.1533	1,59294693713451e-11	Downregulated	45998.4	58988.4	84780	116748	81028.1	64927.9	88837.7	89990.5	65768	71563.7	31194.1	27589.7	38254.2	33062.4	31832.2	38371	ubiquitin A-52 residue ribosomal protein fusion product 1 [Source:HGNC Symbol;Acc:HGNC:12458]
ENSG00000223914	LINC02471	2.3121	3,51372439253122e-06	Upregulated	46.6394	128.632	76.0959	136.462	53.4932	183.66	74.8496	43.2384	129.383	50.3793	949.812	1028.68	727.881	117.595	150.323	175.087	long intergenic non-protein coding RNA 2471 [Source:HGNC Symbol;Acc:HGNC:53410]
ENSG00000224091		-1.39517	0.0131107	Downregulated	107.911	398.563	44.2179	8.94834	78.7259	138.239	187.124	577.139	167.794	57.2492	72.6392	4.53163	14.8737	53.6096	58.3606	53.8729	novel transcript
ENSG00000224177	LINC00570	-3.24685	3,13574064744928e-08	Downregulated	144.491	138.377	253.996	237.131	343.164	466.063	236.367	261.311	371.976	430.514	44.0237	45.3163	3.71842	0	11.4953	55.5565	long intergenic non-protein coding RNA 570 [Source:HGNC Symbol;Acc:HGNC:43717]
ENSG00000224861	YBX1P1	-1.05308	0.000749176	Downregulated	184.729	163.713	454.518	478.736	379.499	314	445.158	374.106	452.841	214.112	85.8463	99.6958	206.372	121.054	247.59	124.581	Y-box binding protein 1 pseudogene 1 [Source:HGNC Symbol;Acc:HGNC:8015]
ENSG00000225476	MTCO3P5	-1.79548	0.00774423	Downregulated	125.286	110.117	80.2091	111.854	47.4374	53.3208	55.1524	60.1578	86.9292	76.7139	19.8107	50.9808	0	0	1.7685	18.5188	MT-CO3 pseudogene 5 [Source:HGNC Symbol;Acc:HGNC:52123]
ENSG00000225479	PLCB1-IT1	-1.41148	0.0142374	Downregulated	55.7844	129.606	45.2462	105.143	34.3164	45.4214	32.5005	16.9194	95.0157	56.1042	0	1.13291	24.1697	27.6695	6.18976	26.9365	PLCB1 intronic transcript 1 [Source:HGNC Symbol;Acc:HGNC:41414]
ENSG00000225492	GBP1P1	5.34957	3,2157914178274e-09	Upregulated	10.0595	21.4386	2.05664	0	26.242	3.94969	6.89405	33.8388	10.1081	2.28997	1539.73	185.797	1214.99	363.162	144.133	20.2024	guanylate binding protein 1 pseudogene 1 [Source:HGNC Symbol;Acc:HGNC:39561]
ENSG00000225886		2.29671	0.000663506	Upregulated	38.4089	25.3365	41.1329	0	6.05584	12.8365	20.6821	1.87993	16.1729	60.6841	272.947	114.424	154.314	118.46	59.2448	127.948	novel transcript, antisense to IFI6
ENSG00000227355		-1.12481	0.0100959	Downregulated	147.234	132.53	262.222	221.472	213.973	44.434	173.336	229.352	194.075	164.878	37.4202	79.3035	78.0868	2.59401	53.0551	116.164	novel transcript, antisense STOM
ENSG00000228716	DHFR	1.85855	9,98374095390642e-11	Upregulated	824.878	943.299	1194.91	850.093	776.157	759.327	1252.75	1251.09	679.261	973.236	928.901	5014.25	3602.22	3363.57	6323.28	2627.99	dihydrofolate reductase [Source:HGNC Symbol;Acc:HGNC:2861]
ENSG00000229358	DPY19L1P1	-1.23393	0.000261197	Downregulated	710.565	517.45	915.207	983.199	664.124	997.296	1684.12	1467.29	1793.17	1055.67	276.249	806.63	552.185	292.259	135.29	379.636	DPY19L1 pseudogene 1 [Source:HGNC Symbol;Acc:HGNC:22395]
ENSG00000230426	LINC01036	-1.03018	0.0121733	Downregulated	848.655	247.519	245.769	1164.4	671.189	486.799	516.069	819.65	1301.92	688.135	402.817	384.055	354.18	157.37	12.3795	218.017	long intergenic non-protein coding RNA 1036 [Source:HGNC Symbol;Acc:HGNC:49024]
ENSG00000230615		-2.11803	2,73560664820761e-06	Downregulated	85.9629	187.101	413.386	724.816	98.912	586.529	399.855	520.741	855.141	625.161	125.468	95.1642	115.271	114.137	53.0551	48.8224	novel transcript
ENSG00000231160	KLF3-AS1	-1.19147	0.00651823	Downregulated	187.472	274.804	374.309	172.256	232.14	77.0189	405.764	239.691	423.527	168.313	208.012	106.493	34.3954	83.0084	10.611	79.9677	KLF3 antisense RNA 1 [Source:HGNC Symbol;Acc:HGNC:25796]
ENSG00000231246	LINC02884	-1.92381	0.000131925	Downregulated	175.584	185.152	364.026	563.746	137.266	257.717	503.265	353.427	325.479	109.918	11.0059	11.3291	135.722	58.7976	70.7401	109.429	long intergenic non-protein coding RNA 2884 [Source:HGNC Symbol;Acc:HGNC:54808]
ENSG00000231992		-2.33678	5,1863497866445e-09	Downregulated	113.398	162.739	157.333	282.991	122.126	119.478	134.926	143.815	207.215	156.863	30.8166	13.5949	54.8467	19.0228	7.95826	47.9806	novel transcript
ENSG00000232021	LEF1-AS1	-1.31472	2,46744516254207e-05	Downregulated	237.77	488.216	276.619	237.131	218.01	155.025	232.428	234.992	573.127	486.618	145.278	80.4364	104.116	126.242	99.0361	134.682	LEF1 antisense RNA 1 [Source:HGNC Symbol;Acc:HGNC:40339]
ENSG00000232216	IGHV3-43	2.26054	0.017794	Upregulated	25.606	6.82138	0	93.9576	0	0	0	45.1184	14.1513	12.5948	699.977	89.4996	51.1283	115.866	146.786	11.7847	immunoglobulin heavy variable 3-43 [Source:HGNC Symbol;Acc:HGNC:5604]
ENSG00000233008	LINC01725	-1.82831	0.00019482	Downregulated	177.413	120.836	82.2658	131.988	37.3443	132.315	68.9405	106.216	202.161	73.2789	15.4083	54.3795	13.0145	12.1054	56.5921	10.1012	long intergenic non-protein coding RNA 1725 [Source:HGNC Symbol;Acc:HGNC:52513]
ENSG00000233029		1.29685	0.0153026	Upregulated	131.688	30.209	39.0762	105.143	5.04653	195.51	141.82	45.1184	146.567	130.528	794.628	738.655	146.878	72.6324	162.702	143.1	novel transcript
ENSG00000233030		2.57893	1,52109183135196e-07	Upregulated	65.8439	62.3669	34.963	152.122	22.2047	132.315	165.457	133.475	84.9076	120.223	1428.57	1110.25	606.103	151.317	414.714	211.283	novel transcript, antisense to FCGR1A
ENSG00000233355	CHRM3-AS2	-1.06907	9,73389898913644e-06	Downregulated	1030.64	1717.04	1460.22	1114.07	1311.09	886.705	1129.64	1086.6	1813.38	1615.57	532.687	387.454	369.053	805.009	435.936	986.548	CHRM3 antisense RNA 2 [Source:HGNC Symbol;Acc:HGNC:43725]
ENSG00000233730	LINC01765	-1.37678	0.0142374	Downregulated	51.2119	144.223	109.002	121.921	98.912	189.585	96.5167	160.734	226.42	265.636	24.2131	117.822	29.7474	38.0455	1.7685	0	long intergenic non-protein coding RNA 1765 [Source:HGNC Symbol;Acc:HGNC:52555]
ENSG00000233822	H2BC15	1.55087	2,23544330942036e-08	Upregulated	543.212	392.716	841.168	593.946	831.669	614.176	624.404	725.654	877.379	735.079	852.96	2310	2299.84	2493.71	3711.2	1017.69	H2B clustered histone 15 [Source:HGNC Symbol;Acc:HGNC:4749]
ENSG00000233968		-1.9066	0.00112167	Downregulated	159.123	52.6221	117.229	147.648	111.024	275.491	336.823	101.516	145.556	59.5391	44.0237	88.3667	18.5921	31.1282	3.53701	3.36706	novel transcript, antisense to C10orf112
ENSG00000234129	HCCS-DT	-1.49006	0.00170117	Downregulated	74.0744	140.325	273.534	211.405	37.3443	171.811	273.792	63.9177	301.22	109.918	35.219	56.6453	67.8612	76.0911	10.611	40.4047	HCCS divergent transcript [Source:HGNC Symbol;Acc:HGNC:55698]
ENSG00000235105		-2.49659	2,46370487087772e-11	Downregulated	189.301	106.219	400.017	492.159	324.997	358.434	418.567	427.685	405.333	667.525	106.758	65.7086	67.8612	69.1737	22.1063	45.4553	amyotrophic lateral sclerosis 2 (juvenile) chromosome region, candidate 2 (ALS2CR2) pseudogene
ENSG00000235621	LINC00494	-1.5163	0.00648906	Downregulated	18.29	79.9076	94.6057	101.787	98.912	136.264	40.3794	26.319	4.04322	69.844	5.50297	20.3923	22.3105	14.6994	13.2638	25.2529	long intergenic non-protein coding RNA 494 [Source:HGNC Symbol;Acc:HGNC:27657]
ENSG00000236204	LINC01376	-1.15103	0.00936133	Downregulated	118.885	60.4179	47.3028	69.3497	52.4839	132.315	78.7891	54.518	207.215	72.1339	36.3196	65.7086	42.7618	7.78204	13.2638	15.9935	long intergenic non-protein coding RNA 1376 [Source:HGNC Symbol;Acc:HGNC:50637]
ENSG00000236304		-1.36246	0.00223624	Downregulated	223.138	230.952	308.497	355.697	32.2978	251.793	197.958	104.336	177.902	77.8588	85.8463	81.5693	60.4243	79.5498	50.4023	15.1518	novel transcript
ENSG00000236320	SLFN14	-1.666	2,8828574690092e-10	Downregulated	1101.06	1647.85	1238.1	1916.06	1266.68	1902.76	2018.97	1784.06	2013.52	2383.85	681.267	591.377	859.885	335.492	210.452	424.249	schlafen family member 14 [Source:HGNC Symbol;Acc:HGNC:32689]
ENSG00000236956	NF1P8	-2.48735	0.0038372	Downregulated	69.5019	9.74483	131.625	86.1278	26.242	32.5849	224.549	137.235	169.815	46.9443	0	11.3291	44.621	0	0	6.73412	neurofibromin 1 pseudogene 8 [Source:HGNC Symbol;Acc:HGNC:7767]
ENSG00000236986		-2.10409	0.000984048	Downregulated	45.7249	75.0352	63.756	73.8238	97.9027	81.956	135.911	80.8371	81.8752	61.8291	31.9172	10.1962	0	19.0228	0	24.4112	novel transcript, antisense to NUP214
ENSG00000237352	LINC01358	1.12213	0.00362418	Upregulated	37.4944	37.0303	34.963	32.4377	11.1024	25.673	27.5762	13.1595	46.497	51.5242	92.4498	77.0377	80.8757	138.347	54.8236	53.8729	long intergenic non-protein coding RNA 1358 [Source:HGNC Symbol;Acc:HGNC:50589]
ENSG00000237649	KIFC1	2.61852	3,94884749142382e-07	Upregulated	67.6729	58.469	109.002	98.4318	78.7259	57.2705	94.5469	127.835	34.3674	43.5094	19.8107	280.961	600.525	768.693	1184.9	363.642	kinesin family member C1 [Source:HGNC Symbol;Acc:HGNC:6389]
ENSG00000238025	ZDHHC4P1	2.55991	0.000678017	Upregulated	38.4089	132.53	67.8693	73.8238	0	0	106.365	22.5592	32.3458	14.8848	742.9	507.542	455.507	255.078	152.091	183.505	zinc finger DHHC-type containing 4 pseudogene 1 [Source:HGNC Symbol;Acc:HGNC:39443]
ENSG00000238243	OR2W3	-2.72707	0.000274346	Downregulated	283.495	488.216	1137.32	1719.2	505.663	940.026	1729.42	1283.05	590.31	1798.77	372.001	150.677	92.9605	0	41.5598	66.4994	olfactory receptor family 2 subfamily W member 3 [Source:HGNC Symbol;Acc:HGNC:15021]
ENSG00000238269	PAGE2B	-2.23849	0.000124547	Downregulated	103.338	191.973	385.621	464.195	175.619	241.918	155.608	300.789	292.123	396.164	134.272	24.924	67.8612	24.2108	0	31.9871	PAGE family member 2B [Source:HGNC Symbol;Acc:HGNC:31805]
ENSG00000239264	TXNDC5	2.52626	4,75916514641596e-08	Upregulated	152.721	76.0096	85.3508	26.845	63.5863	162.925	73.8648	104.336	50.5403	57.2492	94.651	303.619	656.301	873.318	1066.41	284.516	thioredoxin domain containing 5 [Source:HGNC Symbol;Acc:HGNC:21073]
ENSG00000239855	IGKV1-6	2.21737	0.000826491	Upregulated	13.7175	54.571	90.4924	4.47417	18.1675	152.063	36.44	114.676	12.1297	79.0038	46.2249	182.398	286.318	381.32	1037.23	139.733	immunoglobulin kappa variable 1-6 [Source:HGNC Symbol;Acc:HGNC:5742]
ENSG00000239951	IGKV3-20	2.91361	1,95330416432768e-07	Upregulated	1029.73	730.862	592.314	588.354	722.663	2353.03	809.558	717.194	456.884	460.283	1105	4013.89	8243.74	20754.7	7844.19	1812.32	immunoglobulin kappa variable 3-20 [Source:HGNC Symbol;Acc:HGNC:5817]
ENSG00000239975	IGKV1D-33	4.15876	4,286360147236e-06	Upregulated	0	5.8469	0	0	4.03723	7.89937	3.93946	9.39966	2.02161	0	15.4083	57.7783	36.2546	209.25	101.689	35.3541	immunoglobulin kappa variable 1D-33 [Source:HGNC Symbol;Acc:HGNC:5753]
ENSG00000240382	IGKV1-17	2.92637	3,25387138577134e-05	Upregulated	144.491	122.785	47.3028	71.5868	283.615	406.818	91.5923	58.2779	40.4322	80.1488	122.166	653.687	1755.09	3782.94	1088.51	181.821	immunoglobulin kappa variable 1-17 [Source:HGNC Symbol;Acc:HGNC:5733]
ENSG00000241294	IGKV2-24	3.18736	8,11487974059171e-05	Upregulated	83.2194	25.3365	69.9259	63.757	100.931	167.862	112.274	80.8371	25.2701	61.8291	15.4083	337.606	3513.91	1035.01	655.23	31.9871	immunoglobulin kappa variable 2-24 [Source:HGNC Symbol;Acc:HGNC:5781]
ENSG00000241351	IGKV3-11	2.81826	1,60576899195038e-07	Upregulated	430.729	317.681	468.915	361.289	432.992	934.101	335.839	355.307	250.68	415.629	224.521	2691.79	3562.25	7647.15	5582.28	991.599	immunoglobulin kappa variable 3-11 [Source:HGNC Symbol;Acc:HGNC:5815]
ENSG00000241489		-2.14507	0.000753227	Downregulated	91.4499	63.3414	45.2462	27.9636	15.1396	62.2076	64.0161	61.0978	45.4862	29.7696	30.8166	0	3.71842	6.91737	4.42126	7.57588	novel protein
ENSG00000241755	IGKV1-9	3.38021	1,02975080784262e-10	Upregulated	199.361	163.713	39.0762	49.2159	40.3723	164.899	183.185	125.955	42.4538	100.759	216.817	540.397	1043.02	2487.66	2989.65	392.262	immunoglobulin kappa variable 1-9 [Source:HGNC Symbol;Acc:HGNC:5744]
ENSG00000242371	IGKV1-39	3.46945	7,04018619813598e-08	Upregulated	29.264	46.7752	13.3682	25.7265	114.052	139.226	37.4248	12.2196	27.2917	36.6395	31.9172	470.156	540.101	1690.43	869.219	114.48	immunoglobulin kappa variable 1-39 [Source:HGNC Symbol;Acc:HGNC:5740]
ENSG00000243238	IGKV2-30	1.89249	0.00353654	Upregulated	107.911	57.4945	93.5773	2.23709	122.126	395.956	44.3189	107.156	58.6267	61.8291	60.5326	551.726	1140.63	965.838	387.302	63.1324	immunoglobulin kappa variable 2-30 [Source:HGNC Symbol;Acc:HGNC:5785]
ENSG00000243317	STMP1	-1.00017	1,03620903498682e-06	Downregulated	4599.01	2536.58	3649.52	6073.69	3330.71	4340.71	5325.16	4262.75	4647.68	4097.89	3214.83	2101.54	1488.3	1338.51	1938.28	2133.03	short transmembrane mitochondrial protein 1 [Source:HGNC Symbol;Acc:HGNC:41909]
ENSG00000244437	IGKV3-15	3.07185	8,63108434411185e-06	Upregulated	86.8774	322.554	122.37	236.013	198.833	621.088	221.594	202.093	72.778	109.918	58.3314	669.548	1793.21	3923.88	5796.27	1196.15	immunoglobulin kappa variable 3-15 [Source:HGNC Symbol;Acc:HGNC:5816]
ENSG00000244575	IGKV1-27	2.66335	0.000184954	Upregulated	56.6989	9.74483	49.3595	12.304	64.5956	236.981	82.7286	10.3396	78.8428	137.398	39.6214	414.644	729.74	1934.27	389.071	58.9235	immunoglobulin kappa variable 1-27 [Source:HGNC Symbol;Acc:HGNC:5735]
ENSG00000244703	CD46P1	-2.00618	1,34930215522323e-08	Downregulated	298.127	138.377	359.913	385.897	203.88	158.975	254.095	353.427	194.075	84.7287	67.1362	55.5124	31.6066	42.3689	63.6661	76.6006	CD46 molecule pseudogene 1 [Source:HGNC Symbol;Acc:HGNC:6959]
ENSG00000245552	LNCRNA-IUR	-2.02726	1,05334860531493e-18	Downregulated	1630.55	2192.59	2272.59	2091.68	2083.21	2724.3	2137.15	1847.97	4226.18	2167.45	814.439	550.593	613.539	306.094	395.26	663.311	lncRNA imatinib upregulated [Source:HGNC Symbol;Acc:HGNC:55755]
ENSG00000249502	MED28-DT	1.92338	0.00355324	Upregulated	35.6654	0	57.5861	81.6536	50.4653	42.4591	54.1675	71.4374	117.253	73.2789	750.605	135.949	695.345	58.7976	123.795	42.93	MED28 divergent transcript [Source:HGNC Symbol;Acc:HGNC:55567]
ENSG00000249715	FER1L5	-2.23329	0.00125258	Downregulated	27.435	48.7241	37.0196	41.3861	133.228	43.4466	73.8648	86.4769	95.0157	144.268	11.0059	18.1265	0	0	28.296	11.7847	fer-1 like family member 5 [Source:HGNC Symbol;Acc:HGNC:19044]
ENSG00000250361	GYPB	-1.57603	0.00814241	Downregulated	1964.34	851.698	1512.66	2169.97	994.167	1935.35	3574.07	2797.34	2286.44	2370.11	1112.7	364.796	769.713	152.182	2.65275	416.674	glycophorin B (MNS blood group) [Source:HGNC Symbol;Acc:HGNC:4703]
ENSG00000250616	YPEL3-DT	-1.03116	0.0039765	Downregulated	357.569	333.273	671.494	578.287	829.65	478.9	554.478	301.729	572.116	573.636	266.344	435.036	100.397	35.4515	228.137	220.542	YPEL3 divergent transcript [Source:HGNC Symbol;Acc:HGNC:55547]
ENSG00000251442	LINC01094	-1.15886	0.000403398	Downregulated	232.283	430.721	213.891	228.183	429.965	195.51	390.006	214.312	907.703	350.365	171.693	124.62	137.582	129.701	139.712	152.359	long intergenic non-protein coding RNA 1094 [Source:HGNC Symbol;Acc:HGNC:49219]
ENSG00000251546	IGKV1D-39	4.04829	1,62618855644244e-05	Upregulated	5.48699	0	2.05664	2.23709	12.1117	51.3459	1.96973	3.75986	4.04322	0	13.2071	73.639	193.358	561.172	173.313	65.6577	immunoglobulin kappa variable 1D-39 [Source:HGNC Symbol;Acc:HGNC:5756]
ENSG00000253980		-1.58239	0.000344509	Downregulated	80.4759	146.172	91.5207	55.9272	37.3443	46.4088	83.7134	34.7787	69.7456	133.963	30.8166	31.7214	9.29605	24.2108	25.6433	11.7847	novel transcript
ENSG00000253982	CLN8-AS1	-1.1375	0.000124462	Downregulated	700.506	1389.61	2482.37	2926.11	1193	1889.93	1581.69	1812.25	2285.43	2261.34	1030.16	1064.93	948.197	446.17	327.173	761.797	CLN8 antisense RNA 1 [Source:HGNC Symbol;Acc:HGNC:55523]
ENSG00000254481	PTP4A2P2	-1.74292	0.00648906	Downregulated	51.2119	3.89793	163.503	99.5503	121.117	227.107	277.732	273.53	185.988	358.38	0	24.924	31.6066	88.1965	46.8653	23.5694	PTP4A2 pseudogene 2 [Source:HGNC Symbol;Acc:HGNC:9638]
ENSG00000255328		1.45199	0.0225139	Upregulated	49.3829	73.0862	84.3224	23.4894	0	21.7233	1.96973	33.8388	24.2593	4.57993	134.272	355.733	220.316	49.2863	45.0968	65.6577	novel transcript
ENSG00000256069	A2MP1	-1.55088	0.00356853	Downregulated	128.944	50.6731	109.002	228.183	105.977	49.3711	114.244	109.976	23.2485	129.383	35.219	13.5949	4.64803	76.9557	12.3795	21.0441	alpha-2-macroglobulin pseudogene 1 [Source:HGNC Symbol;Acc:HGNC:8]
ENSG00000256817	TPT1P12	-1.00549	0.0197772	Downregulated	87.7919	76.0096	164.532	77.1795	63.5863	95.7799	236.367	110.916	92.9941	32.0595	44.0237	0	27.8882	57.0683	49.5181	20.2024	TPT1 pseudogene 12 [Source:HGNC Symbol;Acc:HGNC:49303]
ENSG00000256937	KRT17P8	-1.63798	0.00701298	Downregulated	252.402	0	82.2658	177.848	92.8562	156.013	65.001	177.654	210.247	112.208	68.2368	13.5949	46.4803	10.3761	19.4535	18.5188	keratin 17 pseudogene 8 [Source:HGNC Symbol;Acc:HGNC:50726]
ENSG00000257017	HP	2.84409	3,26628748245908e-07	Upregulated	76.8179	192.948	211.834	313.192	254.345	387.069	399.855	204.913	282.015	527.837	1212.85	7954.14	2251.5	802.415	445.663	1405.75	haptoglobin [Source:HGNC Symbol;Acc:HGNC:5141]
ENSG00000259097		-3.0608	0.000900947	Downregulated	117.056	75.0352	216.976	20.1338	86.8004	29.6227	36.44	25.3791	133.426	0	16.5089	0	0	6.0527	1.7685	11.7847	novel transcript
ENSG00000259225	LINC02345	-2.70334	0.00652653	Downregulated	34.7509	105.244	106.946	105.143	13.121	108.616	23.6367	73.3174	0	32.0595	0	13.5949	0	15.5641	0	0	long intergenic non-protein coding RNA 2345 [Source:HGNC Symbol;Acc:HGNC:53267]
ENSG00000260231	KDM7A-DT	-1.32393	0.000108328	Downregulated	535.896	539.863	510.048	1279.61	635.863	843.258	1372.9	892.968	806.623	2033.49	523.882	292.29	435.055	231.732	127.332	414.148	KDM7A divergent transcript [Source:HGNC Symbol;Acc:HGNC:48959]
ENSG00000260314	MRC1	-1.24265	0.00632756	Downregulated	599.911	479.445	220.061	275.162	129.191	199.459	256.065	323.348	92.9941	185.487	30.8166	36.253	165.47	17.2934	162.702	126.265	mannose receptor C-type 1 [Source:HGNC Symbol;Acc:HGNC:7228]
ENSG00000260592		-2.46129	7,47999095875354e-14	Downregulated	304.528	455.083	1256.61	1034.65	893.236	1143.43	833.195	1003.88	1592.02	896.522	174.994	214.119	190.569	139.212	57.4763	198.656	novel transcript, antisense to TMC5
ENSG00000260979	USP7-AS1	-1.89469	2,90428633373353e-06	Downregulated	124.372	64.3158	245.769	445.18	136.256	229.082	175.306	303.609	244.615	348.075	78.1421	79.3035	53.9171	24.2108	32.7173	67.3412	USP7 antisense RNA 1 [Source:HGNC Symbol;Acc:HGNC:55379]
ENSG00000261087	ZNNT1	-1.23605	0.00127582	Downregulated	290.811	132.53	78.1525	187.915	100.931	185.635	230.458	105.276	141.513	231.287	94.651	92.8984	22.3105	27.6695	76.0456	52.1894	ZNF706 neighboring transcript 1 [Source:HGNC Symbol;Acc:HGNC:54438]
ENSG00000261150	EPPK1	-1.56848	0.000154318	Downregulated	613.629	619.771	674.579	562.627	623.751	729.705	240.307	488.782	883.444	661.8	70.438	20.3923	124.567	338.951	222.831	296.301	epiplakin 1 [Source:HGNC Symbol;Acc:HGNC:15577]
ENSG00000261211		1.91725	0.00879857	Upregulated	40.2379	40.9283	61.6993	87.2464	46.4281	11.8491	37.4248	0	76.8212	0	244.332	722.795	163.611	51.8803	112.3	82.4929	novel transcript
ENSG00000261222		-1.25205	0.0152435	Downregulated	109.74	122.785	82.2658	55.9272	90.8376	25.673	61.0616	154.154	48.5186	277.086	11.0059	56.6453	0	27.6695	38.0228	33.6706	novel transcript
ENSG00000263740	RN7SL4P	-1.90303	6,61259466633087e-12	Downregulated	815.733	945.248	2368.23	2818.73	1297.97	1723.05	2475.95	1670.32	2321.82	2209.82	275.148	437.302	699.063	461.734	394.376	585.868	RNA, 7SL, cytoplasmic 4, pseudogene [Source:HGNC Symbol;Acc:HGNC:10039]
ENSG00000265531	FCGR1CP	2.56001	1,95830501134409e-10	Upregulated	77.7324	89.6524	190.24	129.751	103.959	166.874	128.032	64.8577	339.631	156.863	1657.49	1309.64	1226.15	341.545	653.462	353.541	Fc gamma receptor Ic, pseudogene [Source:HGNC Symbol;Acc:HGNC:3615]
ENSG00000265735	RN7SL5P	-2.16629	2,48155083674129e-08	Downregulated	170.097	268.957	479.198	744.95	239.206	401.881	672.662	405.125	978.459	492.343	79.2427	108.759	150.596	86.4671	31.833	138.049	RNA, 7SL, cytoplasmic 5, pseudogene [Source:HGNC Symbol;Acc:HGNC:10040]
ENSG00000267503		-2.06595	0.0105504	Downregulated	32.922	87.7034	47.3028	85.0093	34.3164	50.3585	16.7427	77.0772	0	90.4537	2.20119	27.1898	0	8.64671	0	2.52529	novel transcript, antisense C18orf1
ENSG00000268555		-1.60933	7,47523901063075e-05	Downregulated	1320.54	707.474	721.882	2351.18	484.467	1190.83	2346.93	514.161	2670.55	830.113	810.037	469.023	246.345	257.672	215.757	277.782	novel transcript
ENSG00000268947		-1.87202	0.00298036	Downregulated	20.119	72.1117	45.2462	71.5868	93.8655	49.3711	63.0313	37.5986	63.6807	38.9294	0	22.6581	3.71842	8.64671	30.0645	1.68353	novel transcript
ENSG00000270882	H4C14	1.3609	0.0007189	Upregulated	82.3049	169.56	180.985	91.7205	94.8748	108.616	124.093	127.835	66.7131	79.0038	70.438	277.562	641.428	352.786	546.467	133.841	H4 clustered histone 14 [Source:HGNC Symbol;Acc:HGNC:4794]
ENSG00000271605	MILR1	1.28841	4,73707659431038e-08	Upregulated	395.063	545.71	449.377	683.43	470.337	406.818	663.798	903.307	794.493	779.733	1574.95	1912.35	1973.55	1875.47	882.483	1202.04	mast cell immunoglobulin like receptor 1 [Source:HGNC Symbol;Acc:HGNC:27570]
ENSG00000271736	LINC02772	-1.66367	0.000522376	Downregulated	589.852	748.403	449.377	612.962	899.292	809.686	813.498	503.822	1361.55	1217.12	606.427	83.8351	383.927	31.1282	49.5181	109.429	long intergenic non-protein coding RNA 2772 [Source:HGNC Symbol;Acc:HGNC:54292]
ENSG00000273703	H2BC14	2.69804	1,32488999341208e-08	Upregulated	329.22	207.565	371.224	176.73	106.986	430.516	86.668	189.873	328.512	380.134	160.687	2166.12	1903.83	2183.29	4226.72	624.589	H2B clustered histone 14 [Source:HGNC Symbol;Acc:HGNC:4750]
ENSG00000273802	H2BC8	1.63536	2,89906875775431e-09	Upregulated	2635.59	2466.42	1835.56	2289.66	1818.77	2468.55	2101.7	2110.22	2256.12	2220.12	2031.7	6839.36	9183.57	8952.81	13107.3	3729.02	H2B clustered histone 8 [Source:HGNC Symbol;Acc:HGNC:4746]
ENSG00000273983	H3C8	3.96495	5,88408344963429e-11	Upregulated	390.491	232.901	538.841	67.1126	185.712	513.459	279.701	317.709	238.55	423.644	239.929	5906.98	5797.95	6977.9	13018.8	1622.92	H3 clustered histone 8 [Source:HGNC Symbol;Acc:HGNC:4772]
ENSG00000274290	H2BC6	2.37977	4,3964355287171e-13	Upregulated	1000.46	1055.36	937.83	1078.28	1129.41	732.667	840.089	878.868	946.114	1052.24	1202.95	3331.88	6140.04	6566.31	12191.2	2468.05	H2B clustered histone 6 [Source:HGNC Symbol;Acc:HGNC:4753]
ENSG00000274618	H4C6	1.0636	0.000699872	Upregulated	2774.59	3096.91	2798.07	2030.16	3433.66	2371.79	1806.24	2477.75	1528.34	3434.95	1668.5	4107.92	6309.23	6697.74	14121.5	3479.86	H4 clustered histone 6 [Source:HGNC Symbol;Acc:HGNC:4783]
ENSG00000274641	H2BC17	3.08707	1,45815174947338e-10	Upregulated	620.03	329.375	843.224	413.861	512.728	888.68	372.279	265.07	554.932	570.202	598.723	6152.82	5679.89	5669.65	10438.6	1551.37	H2B clustered histone 17 [Source:HGNC Symbol;Acc:HGNC:4758]
ENSG00000274997	H2AC12	3.23719	4,38573924096887e-11	Upregulated	452.677	433.645	397.961	215.879	382.527	693.17	423.491	336.508	433.635	684.7	512.876	4481.78	4198.1	5808.86	11361.7	1347.67	H2A clustered histone 12 [Source:HGNC Symbol;Acc:HGNC:13671]
ENSG00000275126	H4C13	1.31513	4,7110580200449e-05	Upregulated	1316.88	736.709	898.754	1293.04	1221.26	963.724	819.407	919.287	1158.38	936.596	453.444	2993.14	2677.26	3235.6	5593.77	1976.46	H4 clustered histone 13 [Source:HGNC Symbol;Acc:HGNC:4791]
ENSG00000275221	H2AC15	1.73527	1,1749039897836e-06	Upregulated	394.149	265.059	476.113	425.046	300.773	469.025	340.763	390.086	498.327	439.673	290.557	1273.39	1491.09	1686.11	3409.67	614.488	H2A clustered histone 15 [Source:HGNC Symbol;Acc:HGNC:4726]
ENSG00000275395	FCGBP	-1.77252	0.000162163	Downregulated	1170.56	1691.7	1227.82	1865.73	613.658	1020.99	460.916	1047.12	509.446	744.239	677.965	33.9872	412.745	233.461	97.2676	93.4359	Fc gamma binding protein [Source:HGNC Symbol;Acc:HGNC:13572]
ENSG00000275713	H2BC9	2.35153	1,01399796172982e-13	Upregulated	1266.58	1057.31	1945.59	1411.6	1713.8	1425.84	1200.55	1127.96	1135.13	1335.05	1593.66	6163.01	8931.65	9233.82	14559.2	3510.16	H2B clustered histone 9 [Source:HGNC Symbol;Acc:HGNC:4755]
ENSG00000275714	H3C1	1.8635	4,92421600990722e-07	Upregulated	609.056	305.988	384.593	438.469	700.459	428.541	324.02	297.029	455.873	478.603	277.349	1808.12	1639.82	2103.75	3883.63	875.435	H3 clustered histone 1 [Source:HGNC Symbol;Acc:HGNC:4766]
ENSG00000276043	UHRF1	2.67741	1,70954463528361e-12	Upregulated	252.402	218.284	336.261	228.183	295.727	221.182	202.882	383.506	316.382	336.625	255.338	2108.34	1739.29	2173.78	4323.99	856.917	ubiquitin like with PHD and ring finger domains 1 [Source:HGNC Symbol;Acc:HGNC:12556]
ENSG00000276168	RN7SL1	-1.9162	5,79551917304382e-14	Downregulated	89808.3	118262	239192	325882	164841	211740	290700	201824	285129	257138	40909	56281.7	78067.3	55720.3	43292.9	72940.6	RNA component of signal recognition particle 7SL1 [Source:HGNC Symbol;Acc:HGNC:10038]
ENSG00000276180	H4C9	2.00712	3,90452994882014e-08	Upregulated	721.539	992.023	771.242	423.928	622.742	831.409	637.207	688.055	876.368	494.633	433.634	2882.12	2491.34	3661.02	7206.65	1837.57	H4 clustered histone 9 [Source:HGNC Symbol;Acc:HGNC:4793]
ENSG00000276368	H2AC14	3.82102	1,66847751572602e-12	Upregulated	362.141	136.428	314.667	149.885	145.34	418.667	330.914	229.352	206.204	366.395	248.734	4508.97	3700.76	5047.95	9831.99	1501.71	H2A clustered histone 14 [Source:HGNC Symbol;Acc:HGNC:4727]
ENSG00000276410	H2BC3	3.34765	3,98702869073041e-11	Upregulated	415.182	247.519	247.826	134.225	605.584	450.264	342.733	295.149	303.242	451.123	319.172	3713.67	4613.63	5001.26	8395.08	1471.4	H2B clustered histone 3 [Source:HGNC Symbol;Acc:HGNC:4751]
ENSG00000277075	H2AC8	1.49184	9,73440788483781e-08	Upregulated	1890.27	2206.23	1943.53	1715.85	2369.85	2170.35	1545.25	2237.12	1669.85	1891.51	1663	5430.02	6255.31	6969.25	11701.3	3281.2	H2A clustered histone 8 [Source:HGNC Symbol;Acc:HGNC:4724]
ENSG00000277157	H4C4	1.96765	1,08873288319124e-11	Upregulated	2071.34	1721.91	2342.52	2037.99	1927.78	1907.7	1522.6	1691.94	1831.58	2168.6	2132.95	6774.78	7356.9	10426.2	16556.7	4365.39	H4 clustered histone 4 [Source:HGNC Symbol;Acc:HGNC:4782]
ENSG00000277224	H2BC7	1.51835	9,41176648198431e-07	Upregulated	887.064	626.592	592.314	456.366	749.915	1322.16	877.514	613.798	444.754	815.228	781.421	2166.12	2591.74	2936.42	4048.1	1212.14	H2B clustered histone 7 [Source:HGNC Symbol;Acc:HGNC:4752]
ENSG00000277775	H3C7	3.18971	8,04083441037109e-14	Upregulated	678.558	489.19	904.924	778.506	843.78	929.164	510.159	873.228	778.32	957.206	981.729	7138.45	8128.47	9854.66	16426.7	3032.04	H3 clustered histone 7 [Source:HGNC Symbol;Acc:HGNC:4773]
ENSG00000278463	H2AC4	3.66093	9,9857021768663e-17	Upregulated	201.19	247.519	415.442	116.328	149.377	193.535	185.154	146.635	163.75	128.238	290.557	2126.47	2728.39	3452.63	6440	770.215	H2A clustered histone 4 [Source:HGNC Symbol;Acc:HGNC:4734]
ENSG00000278588	H2BC10	2.73016	3,38636629540842e-15	Upregulated	1093.74	1182.05	934.745	991.029	1196.03	1229.34	912.969	1201.28	713.628	983.54	1098.39	6605.98	7622.76	9981.76	15604.4	3134.73	H2B clustered histone 10 [Source:HGNC Symbol;Acc:HGNC:4756]
ENSG00000278637	H4C1	2.23491	3,48287209427764e-07	Upregulated	568.818	479.445	563.521	407.15	238.196	578.629	537.736	417.345	101.081	455.703	239.929	1989.38	2602.89	2298.3	5477.05	1074.09	H4 clustered histone 1 [Source:HGNC Symbol;Acc:HGNC:4781]
ENSG00000278705	H4C2	1.02292	0.000296736	Upregulated	2635.59	2792.87	1398.52	2033.51	3251.99	2982.01	2223.82	1240.76	2080.24	2729.64	1688.31	4863.57	6707.1	6734.06	8227.96	3181.87	H4 clustered histone 2 [Source:HGNC Symbol;Acc:HGNC:4789]
ENSG00000278771	RN7SL3	-1.90298	8,61174905698864e-13	Downregulated	2907.19	4140.58	8356.15	12018.7	6014.46	7840.13	9414.31	5267.57	9161.94	8992.7	1428.57	1524.89	2561.06	2141.79	1263.6	2446.17	RNA component of signal recognition particle 7SL3 [Source:HGNC Symbol;Acc:HGNC:23135]
ENSG00000278828	H3C10	1.32757	2,70015576030807e-05	Upregulated	2229.55	2133.14	3385.24	3087.18	2509.14	3517.2	2517.31	2244.64	4219.1	2907.11	1784.06	7047.81	10554.7	10421	14351.4	3406.62	H3 clustered histone 10 [Source:HGNC Symbol;Acc:HGNC:4775]
ENSG00000279236		1.6564	0.00089461	Upregulated	81.3904	137.402	82.2658	31.3192	28.2606	27.6478	124.093	19.7393	86.9292	52.6692	264.142	598.175	307.699	143.535	162.702	68.1829	novel transcript
ENSG00000279741		-1.28924	0.0117438	Downregulated	51.2119	13.6428	16.4532	67.1126	28.2606	180.698	126.063	52.6381	48.5186	54.9592	6.60356	33.9872	14.8737	13.8347	29.1803	10.1012	novel transcript
ENSG00000279926		-1.8043	0.0011183	Downregulated	93.2789	23.3876	74.0392	87.2464	104.968	142.189	57.1221	48.8782	64.6915	70.9889	16.5089	36.253	20.4513	10.3761	21.222	0	TEC
ENSG00000282851	BISPR	1.19114	1,10957486231603e-05	Upregulated	176.498	343.018	261.194	243.842	288.662	308.076	320.081	269.77	149.599	147.703	741.8	422.574	746.473	981.402	397.029	423.408	BST2 interferon stimulated positive regulator [Source:HGNC Symbol;Acc:HGNC:51290]
ENSG00000284194	SCO2	1.65407	0.000209486	Upregulated	82.3049	29.2345	65.8126	80.5351	41.3816	62.2076	170.381	69.5575	72.778	77.8588	311.468	504.144	435.055	148.723	204.262	50.5059	synthesis of cytochrome C oxidase 2 [Source:HGNC Symbol;Acc:HGNC:10604]
ENSG00000285230	RALY-AS1	1.03722	0.00672619	Upregulated	93.2789	58.469	51.4161	22.3709	50.4653	47.3962	72.8799	79.8971	107.145	16.0298	162.888	165.404	202.654	119.325	193.651	63.9741	RALY antisense RNA 1 [Source:HGNC Symbol;Acc:HGNC:50743]
ENSG00000285492		1.36361	0.00161843	Upregulated	82.3049	42.8772	16.4532	39.149	30.2792	61.2202	88.6377	26.319	97.0373	29.7696	138.675	138.215	264.937	207.521	143.249	58.9235	novel transcript
ENSG00000285557		-1.89656	7,54613829050515e-10	Downregulated	320.075	460.93	768.157	1133.08	562.184	318.937	815.467	788.632	683.304	610.276	79.2427	160.873	195.217	148.723	265.275	128.79	novel transcript
ENSG00000285774	SAMD4A-AS1	-1.11852	0.00645399	Downregulated	232.283	235.825	1210.34	458.603	518.784	600.352	329.929	704.975	741.931	599.971	26.4142	324.011	68.7908	273.236	258.201	281.149	SAMD4A antisense RNA 1 [Source:HGNC Symbol;Acc:HGNC:54803]
ENSG00000286010		-1.34062	0.00145503	Downregulated	338.365	161.764	450.405	862.397	250.308	411.755	468.795	610.978	530.673	306.855	136.474	33.9872	66.9316	223.085	72.5086	334.181	novel transcript
ENSG00000286055		-1.86	6,19741857625077e-06	Downregulated	233.197	223.157	311.582	167.781	111.024	280.428	300.383	203.973	418.473	96.1786	79.2427	53.2466	111.553	13.8347	38.0228	50.5059	novel transcript, antisense to GYPB
ENSG00000286522	H3C2	3.67749	3,2157914178274e-09	Upregulated	733.428	125.708	1120.87	469.788	431.983	1009.15	490.462	639.177	626.699	1543.44	453.444	11861.5	9904.94	12159	24866	3749.22	H3 clustered histone 2 [Source:HGNC Symbol;Acc:HGNC:4776]
ENSG00000286602		-1.44023	0.0164214	Downregulated	62.1859	6.82138	84.3224	167.781	72.6701	96.7673	48.2583	102.456	145.556	131.673	55.0297	24.924	0	12.1054	0	20.2024	novel transcript
ENSG00000286672		-1.68028	0.00443556	Downregulated	49.3829	35.0814	45.2462	91.7205	66.6142	223.157	126.063	9.39966	141.513	138.543	17.6095	20.3923	29.7474	20.7521	0.884251	37.0377	novel transcript, antisense to TBC1D22B
ENSG00000287080	H3C3	3.6494	1,1006431499321e-12	Upregulated	455.42	278.702	699.259	554.797	337.108	886.705	409.703	317.709	339.631	508.372	451.243	7094.26	6678.28	9819.21	13072.8	2330	H3 clustered histone 3 [Source:HGNC Symbol;Acc:HGNC:4768]
ENSG00000287632		-2.92173	0.000147859	Downregulated	45.7249	84.78	104.889	328.852	123.135	202.421	100.456	187.993	386.128	158.008	57.2308	2.26581	14.8737	0	0	30.3035	novel transcript
ENSG00000287860		-1.46632	0.00659757	Downregulated	54.8699	66.2648	156.305	192.389	82.7631	32.5849	234.398	108.096	233.496	38.9294	22.0119	54.3795	70.65	19.0228	21.222	2.52529	novel transcript
ENSG00000288825	H2AC18	1.36876	0.000953491	Upregulated	31.093	53.5965	32.9063	40.2676	57.5305	78.9937	57.1221	43.2384	67.7239	52.6692	39.6214	211.854	148.737	165.152	314.793	58.9235	H2A clustered histone 18 [Source:HGNC Symbol;Acc:HGNC:4736]
ENSG00000288869	SMANTIS	-1.43167	1,85474122065802e-07	Downregulated	427.985	497.961	785.638	604.013	419.871	717.856	489.477	424.865	826.839	957.206	111.16	321.746	295.614	191.092	215.757	146.467	SMARCA4 interacting SWI/SNF chromatin remodeling complex scaffold lncRNA [Source:HGNC Symbol;Acc:HGNC:54417]
ENSG00000288960		-1.43704	0.00556775	Downregulated	155.465	287.472	201.551	73.8238	244.252	106.642	189.094	139.115	147.578	352.655	0	36.253	29.7474	55.339	125.564	67.3412	novel transcript
ENSG00000289039		-3.11313	2,7819831615487e-05	Downregulated	207.591	327.426	493.595	164.426	248.289	465.076	420.537	234.992	453.852	112.208	8.80475	121.221	16.7329	0	26.5275	0	novel transcript
ENSG00000289130		-2.35208	1,56584921294481e-07	Downregulated	502.974	189.05	352.715	1010.04	262.42	718.843	767.209	739.753	762.147	228.997	30.8166	86.1009	152.455	159.964	24.759	131.315	novel transcript, antisense to THRB
ENSG00000289135		-1.27198	1,79634601331788e-07	Downregulated	268.863	233.876	581.002	614.08	278.569	357.447	474.704	364.707	545.835	391.584	180.497	145.012	156.174	148.723	171.545	161.619	novel transcript
ENSG00000289180		-1.53496	0.00518913	Downregulated	103.338	10.7193	93.5773	44.7417	84.7817	250.805	256.065	134.415	195.085	187.777	15.4083	75.9048	42.7618	32.8575	4.42126	37.0377	novel transcript, antisense to DCAF5
ENSG00000289377		-2.45444	0.000380776	Downregulated	47.5539	95.4993	51.4161	11.1854	137.266	262.654	70.9102	144.755	400.279	137.398	8.80475	9.06326	67.8612	10.3761	1.7685	16.8353	novel transcript
ENSG00000289514		-2.15179	1,54408670914036e-06	Downregulated	285.324	165.662	441.15	804.232	284.624	372.258	372.279	323.348	782.363	490.053	125.468	177.866	68.7908	13.8347	33.6015	101.012	novel transcript, antisense to ANK1
ENSG00000289546		-2.74237	2,13737964355636e-07	Downregulated	153.636	343.018	369.168	355.697	163.508	635.9	840.089	1081.9	1416.14	762.559	178.296	77.0377	52.0579	6.91737	106.11	63.9741	novel transcript, sense intronic to C21orf33and AGPAT3
ENSG00000289731		-2.3052	6,7418029906932e-11	Downregulated	554.186	579.817	273.534	271.806	339.127	176.749	260.004	449.304	442.733	578.216	39.6214	54.3795	145.018	104.625	59.2448	42.0882	novel transcript
ENSG00000289887		-1.46317	0.00659745	Downregulated	131.688	75.0352	45.2462	189.034	104.968	68.1321	22.6519	21.6192	172.848	30.9145	16.5089	22.6581	46.4803	3.45868	26.5275	21.0441	novel transcript, antisense to ABCC4
ENSG00000290034		-1.33196	0.00243465	Downregulated	177.413	135.453	148.078	422.809	191.768	187.61	254.095	152.274	86.9292	224.417	19.8107	132.55	79.946	12.9701	97.2676	42.0882	novel transcript, antisense to TREM2
ENSG00000290418	TPTEP1	-1.35616	0.00933257	Downregulated	162.781	74.0607	419.556	95.0762	26.242	335.723	245.231	135.355	74.7996	328.61	44.0237	63.4428	35.325	3.45868	113.184	55.5565	TPTE pseudogene 1 [Source:HGNC Symbol;Acc:HGNC:43648]
ENSG00000290556		1.4238	0.000784025	Upregulated	17.3755	20.4641	29.8213	14.5411	26.242	15.7987	23.6367	11.2796	16.1729	14.8848	82.5445	44.1834	45.5507	79.5498	19.4535	89.2271	novel transcript
ENSG00000290592		-1.72166	0.0117926	Downregulated	122.543	165.662	116.2	64.8755	158.461	319.925	70.9102	174.834	190.031	87.0187	11.0059	0	40.9026	1.72934	0	102.695	novel transcript

## Sheet: Table S4
Table S4. Functional annotations of DEGs using Illumina sequencing
Category	ID	Term	Genes	adj_pval	intersection_size	term_size
GO:BP	GO:0022402	cell cycle process	ENSG00000051180,ENSG00000066279,ENSG00000071539,ENSG00000073111,ENSG00000075218,ENSG00000076003,ENSG00000076382,ENSG00000085840,ENSG00000086065,ENSG00000088325,ENSG00000092470,ENSG00000092853,ENSG00000094804,ENSG00000099804,ENSG00000100162,ENSG00000100225,ENSG00000100526,ENSG00000100911,ENSG00000101057,ENSG00000101782,ENSG00000103056,ENSG00000103342,ENSG00000104738,ENSG00000105173,ENSG00000108106…	7,36562300727054e-20	94	1276
GO:BP	GO:0007049	cell cycle	ENSG00000030110,ENSG00000051180,ENSG00000066279,ENSG00000068489,ENSG00000071539,ENSG00000073111,ENSG00000075218,ENSG00000076003,ENSG00000076382,ENSG00000082146,ENSG00000085840,ENSG00000086065,ENSG00000088325,ENSG00000092470,ENSG00000092853,ENSG00000094804,ENSG00000099804,ENSG00000100162,ENSG00000100225,ENSG00000100526,ENSG00000100614,ENSG00000100911,ENSG00000101057,ENSG00000101782,ENSG00000103056…	1,34962517428382e-18	102	1819
GO:BP	GO:0006334	nucleosome assembly	ENSG00000073111,ENSG00000124635,ENSG00000164104,ENSG00000167670,ENSG00000183598,ENSG00000184357,ENSG00000188486,ENSG00000197061,ENSG00000197153,ENSG00000203811,ENSG00000233822,ENSG00000270882,ENSG00000273703,ENSG00000273802,ENSG00000273983,ENSG00000274290,ENSG00000274618,ENSG00000274641,ENSG00000275126,ENSG00000275713,ENSG00000275714,ENSG00000276180,ENSG00000276410,ENSG00000277157,ENSG00000277224…	7,93517164624239e-18	32	115
GO:BP	GO:0006950	response to stress	ENSG00000001084,ENSG00000004468,ENSG00000004939,ENSG00000029993,ENSG00000030110,ENSG00000034152,ENSG00000034713,ENSG00000051180,ENSG00000051341,ENSG00000060138,ENSG00000065328,ENSG00000065978,ENSG00000066926,ENSG00000068079,ENSG00000071539,ENSG00000073111,ENSG00000075218,ENSG00000076003,ENSG00000077152,ENSG00000086065,ENSG00000086232,ENSG00000088827,ENSG00000089127,ENSG00000090238,ENSG00000091181…	1,32850519678091e-17	157	3855
GO:BP	GO:0002376	immune system process	ENSG00000004468,ENSG00000004939,ENSG00000029993,ENSG00000030110,ENSG00000048462,ENSG00000051341,ENSG00000057757,ENSG00000066926,ENSG00000068079,ENSG00000086065,ENSG00000088992,ENSG00000089127,ENSG00000091181,ENSG00000100097,ENSG00000100219,ENSG00000100225,ENSG00000100298,ENSG00000100320,ENSG00000100342,ENSG00000101782,ENSG00000102145,ENSG00000103056,ENSG00000105426,ENSG00000105855,ENSG00000108771…	1,62764479602118e-17	178	2776
GO:BP	GO:0034728	nucleosome organization	ENSG00000073111,ENSG00000124635,ENSG00000164104,ENSG00000167670,ENSG00000181218,ENSG00000183598,ENSG00000184357,ENSG00000188486,ENSG00000197061,ENSG00000197153,ENSG00000203811,ENSG00000233822,ENSG00000270882,ENSG00000273703,ENSG00000273802,ENSG00000273983,ENSG00000274290,ENSG00000274618,ENSG00000274641,ENSG00000275126,ENSG00000275713,ENSG00000275714,ENSG00000276180,ENSG00000276410,ENSG00000277157…	1,58250187049866e-16	33	135
GO:BP	GO:1903047	mitotic cell cycle process	ENSG00000051180,ENSG00000071539,ENSG00000073111,ENSG00000075218,ENSG00000076003,ENSG00000076382,ENSG00000085840,ENSG00000086065,ENSG00000088325,ENSG00000092853,ENSG00000094804,ENSG00000099804,ENSG00000100225,ENSG00000100526,ENSG00000100911,ENSG00000101057,ENSG00000103056,ENSG00000103342,ENSG00000104738,ENSG00000105173,ENSG00000108106,ENSG00000109805,ENSG00000112029,ENSG00000112742,ENSG00000112984…	4,09161762412224e-16	59	745
GO:BP	GO:0006955	immune response	ENSG00000004468,ENSG00000029993,ENSG00000048462,ENSG00000068079,ENSG00000089127,ENSG00000091181,ENSG00000100097,ENSG00000100219,ENSG00000100298,ENSG00000100342,ENSG00000101782,ENSG00000102145,ENSG00000105426,ENSG00000105855,ENSG00000108771,ENSG00000109272,ENSG00000111331,ENSG00000111335,ENSG00000111537,ENSG00000111796,ENSG00000112146,ENSG00000113595,ENSG00000115267,ENSG00000115415,ENSG00000117143…	1,03953192650793e-15	130	1988
GO:BP	GO:0000278	mitotic cell cycle	ENSG00000051180,ENSG00000071539,ENSG00000073111,ENSG00000075218,ENSG00000076003,ENSG00000076382,ENSG00000085840,ENSG00000086065,ENSG00000088325,ENSG00000092853,ENSG00000094804,ENSG00000099804,ENSG00000100225,ENSG00000100526,ENSG00000100911,ENSG00000101057,ENSG00000103056,ENSG00000103342,ENSG00000104738,ENSG00000105173,ENSG00000108106,ENSG00000109805,ENSG00000112029,ENSG00000112312,ENSG00000112742…	1,89227972873422e-15	64	895
GO:BP	GO:0044770	cell cycle phase transition	ENSG00000051180,ENSG00000071539,ENSG00000075218,ENSG00000085840,ENSG00000092470,ENSG00000092853,ENSG00000094804,ENSG00000099804,ENSG00000100225,ENSG00000100526,ENSG00000100911,ENSG00000103342,ENSG00000105173,ENSG00000108106,ENSG00000111602,ENSG00000112029,ENSG00000112742,ENSG00000116663,ENSG00000117724,ENSG00000118816,ENSG00000122952,ENSG00000123473,ENSG00000123975,ENSG00000126787,ENSG00000132819…	1,95543617744197e-15	49	537
GO:BP	GO:0006260	DNA replication	ENSG00000008441,ENSG00000051180,ENSG00000051341,ENSG00000065328,ENSG00000073111,ENSG00000076003,ENSG00000085840,ENSG00000091651,ENSG00000094804,ENSG00000099804,ENSG00000104738,ENSG00000105173,ENSG00000111602,ENSG00000112029,ENSG00000112312,ENSG00000129173,ENSG00000131153,ENSG00000132646,ENSG00000140534,ENSG00000142453,ENSG00000143476,ENSG00000145386,ENSG00000149554,ENSG00000159335,ENSG00000160957…	1,59017953438696e-14	35	281
GO:BP	GO:0065004	protein-DNA complex assembly	ENSG00000051180,ENSG00000073111,ENSG00000104973,ENSG00000112312,ENSG00000117724,ENSG00000123485,ENSG00000124635,ENSG00000126787,ENSG00000164104,ENSG00000167513,ENSG00000167670,ENSG00000183598,ENSG00000184357,ENSG00000188486,ENSG00000197061,ENSG00000197153,ENSG00000203760,ENSG00000203811,ENSG00000233822,ENSG00000270882,ENSG00000273703,ENSG00000273802,ENSG00000273983,ENSG00000274290,ENSG00000274618…	3,21701206261993e-14	40	238
GO:BP	GO:0044419	biological process involved in interspecies interaction between organisms	ENSG00000029993,ENSG00000030110,ENSG00000034152,ENSG00000039068,ENSG00000068079,ENSG00000086065,ENSG00000088827,ENSG00000089127,ENSG00000099250,ENSG00000100097,ENSG00000100219,ENSG00000100298,ENSG00000100342,ENSG00000101782,ENSG00000102145,ENSG00000104765,ENSG00000105426,ENSG00000105855,ENSG00000108771,ENSG00000109272,ENSG00000111331,ENSG00000111335,ENSG00000111537,ENSG00000111796,ENSG00000112146…	6,77877685155295e-14	89	1724
GO:BP	GO:0051707	response to other organism	ENSG00000029993,ENSG00000030110,ENSG00000034152,ENSG00000039068,ENSG00000068079,ENSG00000086065,ENSG00000089127,ENSG00000100219,ENSG00000100298,ENSG00000100342,ENSG00000101782,ENSG00000102145,ENSG00000104765,ENSG00000105426,ENSG00000105855,ENSG00000108771,ENSG00000109272,ENSG00000111331,ENSG00000111335,ENSG00000111537,ENSG00000111796,ENSG00000112146,ENSG00000113595,ENSG00000115267,ENSG00000115415…	1,51552507088307e-13	91	1548
GO:BP	GO:0043207	response to external biotic stimulus	ENSG00000029993,ENSG00000030110,ENSG00000034152,ENSG00000039068,ENSG00000068079,ENSG00000086065,ENSG00000089127,ENSG00000100219,ENSG00000100298,ENSG00000100342,ENSG00000101782,ENSG00000102145,ENSG00000104765,ENSG00000105426,ENSG00000105855,ENSG00000108771,ENSG00000109272,ENSG00000111331,ENSG00000111335,ENSG00000111537,ENSG00000111796,ENSG00000112146,ENSG00000113595,ENSG00000115267,ENSG00000115415…	1,71119053220804e-13	91	1551
GO:BP	GO:0010948	negative regulation of cell cycle process	ENSG00000051180,ENSG00000071539,ENSG00000075218,ENSG00000085840,ENSG00000092470,ENSG00000092853,ENSG00000094804,ENSG00000100225,ENSG00000111602,ENSG00000112029,ENSG00000112742,ENSG00000114166,ENSG00000116663,ENSG00000117650,ENSG00000117724,ENSG00000122952,ENSG00000129173,ENSG00000132819,ENSG00000134057,ENSG00000135476,ENSG00000138496,ENSG00000140534,ENSG00000143228,ENSG00000143476,ENSG00000149554…	1,86204871106244e-13	34	302
GO:BP	GO:0044772	mitotic cell cycle phase transition	ENSG00000071539,ENSG00000075218,ENSG00000085840,ENSG00000092853,ENSG00000094804,ENSG00000099804,ENSG00000100225,ENSG00000100526,ENSG00000100911,ENSG00000103342,ENSG00000105173,ENSG00000108106,ENSG00000112029,ENSG00000112742,ENSG00000117724,ENSG00000118816,ENSG00000122952,ENSG00000123473,ENSG00000123975,ENSG00000126787,ENSG00000132819,ENSG00000134057,ENSG00000135083,ENSG00000135476,ENSG00000140534…	4,04031098653646e-13	43	432
GO:BP	GO:0051607	defense response to virus	ENSG00000089127,ENSG00000100298,ENSG00000101782,ENSG00000104765,ENSG00000108771,ENSG00000111331,ENSG00000111335,ENSG00000111537,ENSG00000115267,ENSG00000115415,ENSG00000117143,ENSG00000117226,ENSG00000117228,ENSG00000119917,ENSG00000119922,ENSG00000126709,ENSG00000128383,ENSG00000129472,ENSG00000130303,ENSG00000132274,ENSG00000135114,ENSG00000136514,ENSG00000137628,ENSG00000138496,ENSG00000138646…	4,60730184893502e-13	37	312
GO:BP	GO:0009615	response to virus	ENSG00000089127,ENSG00000100298,ENSG00000101782,ENSG00000104765,ENSG00000105855,ENSG00000108771,ENSG00000111331,ENSG00000111335,ENSG00000111537,ENSG00000115267,ENSG00000115415,ENSG00000117143,ENSG00000117226,ENSG00000117228,ENSG00000117586,ENSG00000117632,ENSG00000119917,ENSG00000119922,ENSG00000126709,ENSG00000128383,ENSG00000129472,ENSG00000130303,ENSG00000132274,ENSG00000135114,ENSG00000136514…	5,75567827242301e-13	42	406
GO:BP	GO:0009607	response to biotic stimulus	ENSG00000029993,ENSG00000030110,ENSG00000034152,ENSG00000039068,ENSG00000068079,ENSG00000086065,ENSG00000089127,ENSG00000100219,ENSG00000100298,ENSG00000100342,ENSG00000101782,ENSG00000102145,ENSG00000104765,ENSG00000105426,ENSG00000105855,ENSG00000108771,ENSG00000109272,ENSG00000111331,ENSG00000111335,ENSG00000111537,ENSG00000111796,ENSG00000112146,ENSG00000113595,ENSG00000115267,ENSG00000115415…	6,86823572130861e-13	91	1586
GO:BP	GO:0051276	chromosome organization	ENSG00000029993,ENSG00000051180,ENSG00000051341,ENSG00000071539,ENSG00000073111,ENSG00000076003,ENSG00000076382,ENSG00000086065,ENSG00000088325,ENSG00000094804,ENSG00000100325,ENSG00000101057,ENSG00000104738,ENSG00000105173,ENSG00000109805,ENSG00000112029,ENSG00000112742,ENSG00000114166,ENSG00000117650,ENSG00000117724,ENSG00000122952,ENSG00000123485,ENSG00000126787,ENSG00000131153,ENSG00000131747…	8,07862780297512e-13	65	635
GO:BP	GO:0010564	regulation of cell cycle process	ENSG00000051180,ENSG00000071539,ENSG00000075218,ENSG00000076382,ENSG00000085840,ENSG00000086065,ENSG00000088325,ENSG00000092470,ENSG00000092853,ENSG00000094804,ENSG00000100225,ENSG00000100911,ENSG00000103056,ENSG00000109805,ENSG00000111602,ENSG00000112029,ENSG00000112742,ENSG00000112984,ENSG00000114166,ENSG00000116663,ENSG00000117650,ENSG00000117724,ENSG00000122952,ENSG00000123473,ENSG00000126787…	1,06964756410604e-12	58	724
GO:BP	GO:0051301	cell division	ENSG00000065978,ENSG00000066279,ENSG00000076382,ENSG00000086065,ENSG00000088325,ENSG00000094804,ENSG00000105173,ENSG00000108106,ENSG00000108387,ENSG00000109805,ENSG00000111602,ENSG00000112029,ENSG00000112984,ENSG00000114166,ENSG00000117632,ENSG00000117650,ENSG00000117724,ENSG00000119969,ENSG00000122952,ENSG00000123416,ENSG00000123975,ENSG00000129173,ENSG00000131747,ENSG00000134057,ENSG00000135083…	1,42891355446974e-12	50	656
GO:BP	GO:0000075	cell cycle checkpoint signaling	ENSG00000051180,ENSG00000071539,ENSG00000075218,ENSG00000085840,ENSG00000092470,ENSG00000092853,ENSG00000094804,ENSG00000111602,ENSG00000112742,ENSG00000116663,ENSG00000117724,ENSG00000122952,ENSG00000132819,ENSG00000134057,ENSG00000138496,ENSG00000140534,ENSG00000143228,ENSG00000143476,ENSG00000149554,ENSG00000156970,ENSG00000161888,ENSG00000163840,ENSG00000164109,ENSG00000165891,ENSG00000166851…	2,2779491130277e-12	27	197
GO:BP	GO:0006259	DNA metabolic process	ENSG00000008441,ENSG00000029993,ENSG00000051180,ENSG00000051341,ENSG00000065328,ENSG00000071539,ENSG00000073111,ENSG00000076003,ENSG00000077152,ENSG00000085840,ENSG00000091651,ENSG00000092853,ENSG00000094804,ENSG00000099804,ENSG00000100298,ENSG00000100325,ENSG00000103056,ENSG00000104738,ENSG00000105173,ENSG00000109674,ENSG00000111602,ENSG00000112029,ENSG00000112312,ENSG00000113083,ENSG00000114166…	3,37548311905241e-12	70	1040
GO:BP	GO:0006261	DNA-templated DNA replication	ENSG00000051180,ENSG00000051341,ENSG00000065328,ENSG00000073111,ENSG00000076003,ENSG00000085840,ENSG00000091651,ENSG00000094804,ENSG00000099804,ENSG00000104738,ENSG00000105173,ENSG00000111602,ENSG00000112029,ENSG00000112312,ENSG00000129173,ENSG00000131153,ENSG00000132646,ENSG00000140534,ENSG00000142453,ENSG00000160957,ENSG00000165891,ENSG00000166508,ENSG00000167513,ENSG00000168496,ENSG00000175305	6,07186209720072e-12	25	162
GO:BP	GO:0098542	defense response to other organism	ENSG00000029993,ENSG00000068079,ENSG00000089127,ENSG00000100298,ENSG00000100342,ENSG00000101782,ENSG00000104765,ENSG00000105426,ENSG00000108771,ENSG00000109272,ENSG00000111331,ENSG00000111335,ENSG00000111537,ENSG00000111796,ENSG00000112146,ENSG00000113595,ENSG00000115267,ENSG00000115415,ENSG00000117143,ENSG00000117226,ENSG00000117228,ENSG00000117586,ENSG00000119917,ENSG00000119922,ENSG00000123240…	6,5488065279671e-12	75	1220
GO:BP	GO:0007059	chromosome segregation	ENSG00000066279,ENSG00000071539,ENSG00000076382,ENSG00000086065,ENSG00000088325,ENSG00000094804,ENSG00000100162,ENSG00000101057,ENSG00000101782,ENSG00000105173,ENSG00000109805,ENSG00000112029,ENSG00000112742,ENSG00000114166,ENSG00000117650,ENSG00000117724,ENSG00000122952,ENSG00000123473,ENSG00000123485,ENSG00000126787,ENSG00000131747,ENSG00000134057,ENSG00000135476,ENSG00000136819,ENSG00000138160…	7,18658253174098e-12	39	425
GO:BP	GO:0050896	response to stimulus	ENSG00000001084,ENSG00000004468,ENSG00000004939,ENSG00000013561,ENSG00000022840,ENSG00000024526,ENSG00000025708,ENSG00000029534,ENSG00000029993,ENSG00000030110,ENSG00000034152,ENSG00000034713,ENSG00000039068,ENSG00000048462,ENSG00000051180,ENSG00000051341,ENSG00000060138,ENSG00000062524,ENSG00000065328,ENSG00000065978,ENSG00000066279,ENSG00000066926,ENSG00000068079,ENSG00000071539,ENSG00000071967…	8,09545113701159e-12	325	8976
GO:BP	GO:0051726	regulation of cell cycle	ENSG00000030110,ENSG00000051180,ENSG00000066279,ENSG00000068489,ENSG00000071539,ENSG00000075218,ENSG00000076382,ENSG00000085840,ENSG00000086065,ENSG00000088325,ENSG00000092470,ENSG00000092853,ENSG00000094804,ENSG00000100225,ENSG00000100526,ENSG00000100614,ENSG00000100911,ENSG00000103056,ENSG00000105173,ENSG00000109805,ENSG00000111602,ENSG00000112029,ENSG00000112312,ENSG00000112742,ENSG00000112984…	8,36527322863798e-12	71	1105
GO:BP	GO:0006270	DNA replication initiation	ENSG00000065328,ENSG00000073111,ENSG00000076003,ENSG00000085840,ENSG00000091651,ENSG00000094804,ENSG00000099804,ENSG00000104738,ENSG00000105173,ENSG00000112312,ENSG00000140534,ENSG00000166508,ENSG00000167513,ENSG00000175305	1,41210446504299e-11	14	37
GO:BP	GO:0000280	nuclear division	ENSG00000051180,ENSG00000066279,ENSG00000071539,ENSG00000076382,ENSG00000086065,ENSG00000088325,ENSG00000101057,ENSG00000103056,ENSG00000105173,ENSG00000108106,ENSG00000109805,ENSG00000112029,ENSG00000112742,ENSG00000114166,ENSG00000117650,ENSG00000117724,ENSG00000122952,ENSG00000123975,ENSG00000126787,ENSG00000131747,ENSG00000134057,ENSG00000135476,ENSG00000136819,ENSG00000138160,ENSG00000143228…	3,76965917262018e-11	39	447
GO:BP	GO:1901988	negative regulation of cell cycle phase transition	ENSG00000051180,ENSG00000071539,ENSG00000075218,ENSG00000085840,ENSG00000092470,ENSG00000092853,ENSG00000094804,ENSG00000100225,ENSG00000111602,ENSG00000112029,ENSG00000112742,ENSG00000116663,ENSG00000117724,ENSG00000122952,ENSG00000132819,ENSG00000134057,ENSG00000138496,ENSG00000140534,ENSG00000143228,ENSG00000143476,ENSG00000149554,ENSG00000156970,ENSG00000161888,ENSG00000163840,ENSG00000164109…	4,79355641092419e-11	29	260
GO:BP	GO:0045786	negative regulation of cell cycle	ENSG00000051180,ENSG00000071539,ENSG00000075218,ENSG00000085840,ENSG00000092470,ENSG00000092853,ENSG00000094804,ENSG00000100225,ENSG00000111602,ENSG00000112029,ENSG00000112312,ENSG00000112742,ENSG00000114166,ENSG00000116663,ENSG00000117650,ENSG00000117724,ENSG00000122952,ENSG00000129173,ENSG00000132819,ENSG00000134057,ENSG00000135476,ENSG00000138496,ENSG00000140534,ENSG00000143228,ENSG00000143476…	5,97022042100571e-11	35	388
GO:BP	GO:0140546	defense response to symbiont	ENSG00000029993,ENSG00000068079,ENSG00000089127,ENSG00000100298,ENSG00000100342,ENSG00000101782,ENSG00000104765,ENSG00000105426,ENSG00000108771,ENSG00000109272,ENSG00000111331,ENSG00000111335,ENSG00000111537,ENSG00000111796,ENSG00000112146,ENSG00000113595,ENSG00000115267,ENSG00000115415,ENSG00000117143,ENSG00000117226,ENSG00000117228,ENSG00000119917,ENSG00000119922,ENSG00000123240,ENSG00000124635…	6,64050687172498e-11	69	1113
GO:BP	GO:0045087	innate immune response	ENSG00000029993,ENSG00000068079,ENSG00000089127,ENSG00000100298,ENSG00000100342,ENSG00000101782,ENSG00000105426,ENSG00000108771,ENSG00000111331,ENSG00000111335,ENSG00000111537,ENSG00000111796,ENSG00000112146,ENSG00000113595,ENSG00000115267,ENSG00000115415,ENSG00000117143,ENSG00000117226,ENSG00000117228,ENSG00000119917,ENSG00000119922,ENSG00000123240,ENSG00000124635,ENSG00000126709,ENSG00000128383…	9,97892794391522e-11	63	965
GO:BP	GO:0098813	nuclear chromosome segregation	ENSG00000066279,ENSG00000071539,ENSG00000076382,ENSG00000086065,ENSG00000088325,ENSG00000094804,ENSG00000101057,ENSG00000105173,ENSG00000109805,ENSG00000112029,ENSG00000112742,ENSG00000114166,ENSG00000117650,ENSG00000117724,ENSG00000122952,ENSG00000126787,ENSG00000131747,ENSG00000134057,ENSG00000135476,ENSG00000136819,ENSG00000138160,ENSG00000143228,ENSG00000156970,ENSG00000157456,ENSG00000161800…	1,94410952346563e-10	32	318
GO:BP	GO:0048285	organelle fission	ENSG00000051180,ENSG00000066279,ENSG00000071539,ENSG00000076382,ENSG00000086065,ENSG00000088325,ENSG00000101057,ENSG00000103056,ENSG00000105173,ENSG00000108106,ENSG00000109805,ENSG00000112029,ENSG00000112742,ENSG00000114166,ENSG00000117650,ENSG00000117724,ENSG00000122952,ENSG00000123975,ENSG00000126787,ENSG00000131747,ENSG00000134057,ENSG00000135476,ENSG00000136819,ENSG00000138160,ENSG00000143228…	2,14256752808651e-10	40	495
GO:BP	GO:0000070	mitotic sister chromatid segregation	ENSG00000071539,ENSG00000076382,ENSG00000086065,ENSG00000088325,ENSG00000101057,ENSG00000109805,ENSG00000112029,ENSG00000112742,ENSG00000114166,ENSG00000117650,ENSG00000117724,ENSG00000122952,ENSG00000126787,ENSG00000134057,ENSG00000135476,ENSG00000138160,ENSG00000143228,ENSG00000156970,ENSG00000161800,ENSG00000161888,ENSG00000164109,ENSG00000166851,ENSG00000167513,ENSG00000169679	5,1769367395347e-10	24	189
GO:BP	GO:1901987	regulation of cell cycle phase transition	ENSG00000051180,ENSG00000071539,ENSG00000075218,ENSG00000085840,ENSG00000092470,ENSG00000092853,ENSG00000094804,ENSG00000100225,ENSG00000100911,ENSG00000111602,ENSG00000112029,ENSG00000112742,ENSG00000116663,ENSG00000117724,ENSG00000122952,ENSG00000123473,ENSG00000126787,ENSG00000132819,ENSG00000134057,ENSG00000135476,ENSG00000138496,ENSG00000140534,ENSG00000143228,ENSG00000143476,ENSG00000143479…	5,52170417450919e-10	40	433
GO:BP	GO:0000819	sister chromatid segregation	ENSG00000071539,ENSG00000076382,ENSG00000086065,ENSG00000088325,ENSG00000094804,ENSG00000101057,ENSG00000109805,ENSG00000112029,ENSG00000112742,ENSG00000114166,ENSG00000117650,ENSG00000117724,ENSG00000122952,ENSG00000126787,ENSG00000131747,ENSG00000134057,ENSG00000135476,ENSG00000138160,ENSG00000143228,ENSG00000156970,ENSG00000161800,ENSG00000161888,ENSG00000164109,ENSG00000166851,ENSG00000167513…	8,09735142260903e-10	26	230
GO:BP	GO:0061644	protein localization to CENP-A containing chromatin	ENSG00000124635,ENSG00000197061,ENSG00000270882,ENSG00000274618,ENSG00000275126,ENSG00000276180,ENSG00000277075,ENSG00000277157,ENSG00000278463,ENSG00000278637,ENSG00000278705	2,02133206333669e-09	11	18
GO:BP	GO:0006952	defense response	ENSG00000029993,ENSG00000034152,ENSG00000068079,ENSG00000086232,ENSG00000088827,ENSG00000089127,ENSG00000091181,ENSG00000100097,ENSG00000100298,ENSG00000100342,ENSG00000100784,ENSG00000101782,ENSG00000104765,ENSG00000105426,ENSG00000108679,ENSG00000108771,ENSG00000109272,ENSG00000111331,ENSG00000111335,ENSG00000111537,ENSG00000111796,ENSG00000112146,ENSG00000113595,ENSG00000115267,ENSG00000115415…	3,06134508211356e-09	89	1791
GO:BP	GO:0051716	cellular response to stimulus	ENSG00000001084,ENSG00000004468,ENSG00000013561,ENSG00000022840,ENSG00000024526,ENSG00000025708,ENSG00000029534,ENSG00000030110,ENSG00000034152,ENSG00000034713,ENSG00000039068,ENSG00000048462,ENSG00000051180,ENSG00000051341,ENSG00000060138,ENSG00000062524,ENSG00000065328,ENSG00000065978,ENSG00000066279,ENSG00000066926,ENSG00000068079,ENSG00000071539,ENSG00000072134,ENSG00000073111,ENSG00000075218…	8,11195564674529e-09	122	7394
GO:BP	GO:0010965	regulation of mitotic sister chromatid separation	ENSG00000071539,ENSG00000112029,ENSG00000112742,ENSG00000117724,ENSG00000122952,ENSG00000126787,ENSG00000134057,ENSG00000135476,ENSG00000143228,ENSG00000156970,ENSG00000161888,ENSG00000164109,ENSG00000166851,ENSG00000169679	9,41155129702419e-09	14	59
GO:BP	GO:0140014	mitotic nuclear division	ENSG00000071539,ENSG00000076382,ENSG00000086065,ENSG00000088325,ENSG00000101057,ENSG00000103056,ENSG00000108106,ENSG00000109805,ENSG00000112029,ENSG00000112742,ENSG00000114166,ENSG00000117650,ENSG00000117724,ENSG00000122952,ENSG00000126787,ENSG00000134057,ENSG00000135476,ENSG00000138160,ENSG00000143228,ENSG00000149554,ENSG00000156970,ENSG00000161800,ENSG00000161888,ENSG00000164109,ENSG00000166851…	1,16675085651982e-08	27	279
GO:BP	GO:1901991	negative regulation of mitotic cell cycle phase transition	ENSG00000071539,ENSG00000075218,ENSG00000085840,ENSG00000092853,ENSG00000094804,ENSG00000100225,ENSG00000112029,ENSG00000112742,ENSG00000117724,ENSG00000122952,ENSG00000132819,ENSG00000134057,ENSG00000140534,ENSG00000143228,ENSG00000143476,ENSG00000149554,ENSG00000156970,ENSG00000161888,ENSG00000164109,ENSG00000165891,ENSG00000166851,ENSG00000169679	1,28642206513086e-08	22	181
GO:BP	GO:0007093	mitotic cell cycle checkpoint signaling	ENSG00000071539,ENSG00000075218,ENSG00000085840,ENSG00000092853,ENSG00000094804,ENSG00000112742,ENSG00000117724,ENSG00000122952,ENSG00000132819,ENSG00000134057,ENSG00000140534,ENSG00000143228,ENSG00000143476,ENSG00000149554,ENSG00000156970,ENSG00000161888,ENSG00000164109,ENSG00000165891,ENSG00000166851,ENSG00000169679	1,29656931837687e-08	20	146
GO:BP	GO:0009605	response to external stimulus	ENSG00000001084,ENSG00000025708,ENSG00000029993,ENSG00000030110,ENSG00000034152,ENSG00000034713,ENSG00000039068,ENSG00000066926,ENSG00000068079,ENSG00000086065,ENSG00000086232,ENSG00000089127,ENSG00000099250,ENSG00000100097,ENSG00000100219,ENSG00000100298,ENSG00000100342,ENSG00000101782,ENSG00000102145,ENSG00000104765,ENSG00000105426,ENSG00000105855,ENSG00000108771,ENSG00000109272,ENSG00000111331…	1,33636214507887e-08	121	2723
GO:BP	GO:1905818	regulation of chromosome separation	ENSG00000071539,ENSG00000109805,ENSG00000112029,ENSG00000112742,ENSG00000117724,ENSG00000122952,ENSG00000126787,ENSG00000134057,ENSG00000135476,ENSG00000143228,ENSG00000156970,ENSG00000161888,ENSG00000164109,ENSG00000166851,ENSG00000169679	1,85779320011369e-08	15	74
GO:BP	GO:0051306	mitotic sister chromatid separation	ENSG00000071539,ENSG00000112029,ENSG00000112742,ENSG00000117724,ENSG00000122952,ENSG00000126787,ENSG00000134057,ENSG00000135476,ENSG00000143228,ENSG00000156970,ENSG00000161888,ENSG00000164109,ENSG00000166851,ENSG00000169679	1,95410837491251e-08	14	62
GO:BP	GO:0071310	cellular response to organic substance	ENSG00000001084,ENSG00000013561,ENSG00000030110,ENSG00000034152,ENSG00000039068,ENSG00000048462,ENSG00000051180,ENSG00000060138,ENSG00000062524,ENSG00000065978,ENSG00000066926,ENSG00000073111,ENSG00000086065,ENSG00000088992,ENSG00000089127,ENSG00000091181,ENSG00000094804,ENSG00000099804,ENSG00000100219,ENSG00000100320,ENSG00000100784,ENSG00000101057,ENSG00000101782,ENSG00000102145,ENSG00000103056…	2,34095050440364e-08	51	1971
GO:BP	GO:0051983	regulation of chromosome segregation	ENSG00000071539,ENSG00000094804,ENSG00000109805,ENSG00000112029,ENSG00000112742,ENSG00000114166,ENSG00000117724,ENSG00000122952,ENSG00000126787,ENSG00000134057,ENSG00000135476,ENSG00000136819,ENSG00000143228,ENSG00000156970,ENSG00000161888,ENSG00000164109,ENSG00000166851,ENSG00000169679,ENSG00000184661,ENSG00000188313	3,1287268229605e-08	20	129
GO:BP	GO:0016064	immunoglobulin mediated immune response	ENSG00000117586,ENSG00000149131,ENSG00000150337,ENSG00000156127,ENSG00000173372,ENSG00000174371,ENSG00000179639,ENSG00000185507,ENSG00000197721,ENSG00000211677,ENSG00000211679,ENSG00000211890,ENSG00000211896,ENSG00000211934,ENSG00000211938,ENSG00000211941,ENSG00000211943,ENSG00000211945,ENSG00000211947,ENSG00000211949,ENSG00000211950,ENSG00000211955,ENSG00000211964,ENSG00000211965,ENSG00000211966…	3,47568653254199e-08	27	204
GO:BP	GO:0033047	regulation of mitotic sister chromatid segregation	ENSG00000071539,ENSG00000112029,ENSG00000112742,ENSG00000114166,ENSG00000117724,ENSG00000122952,ENSG00000134057,ENSG00000143228,ENSG00000156970,ENSG00000161888,ENSG00000164109,ENSG00000166851,ENSG00000169679	4,57307566585223e-08	13	54
GO:BP	GO:0019724	B cell mediated immunity	ENSG00000117586,ENSG00000149131,ENSG00000150337,ENSG00000156127,ENSG00000173372,ENSG00000174371,ENSG00000179639,ENSG00000185507,ENSG00000197721,ENSG00000211677,ENSG00000211679,ENSG00000211890,ENSG00000211896,ENSG00000211934,ENSG00000211938,ENSG00000211941,ENSG00000211943,ENSG00000211945,ENSG00000211947,ENSG00000211949,ENSG00000211950,ENSG00000211955,ENSG00000211964,ENSG00000211965,ENSG00000211966…	4,90529536307495e-08	27	207
GO:BP	GO:0048519	negative regulation of biological process	ENSG00000001084,ENSG00000004468,ENSG00000004939,ENSG00000008441,ENSG00000010030,ENSG00000022840,ENSG00000024526,ENSG00000029993,ENSG00000030110,ENSG00000034152,ENSG00000034713,ENSG00000039068,ENSG00000051180,ENSG00000051341,ENSG00000060138,ENSG00000062524,ENSG00000065978,ENSG00000066279,ENSG00000068079,ENSG00000070182,ENSG00000071539,ENSG00000072134,ENSG00000073111,ENSG00000073792,ENSG00000075218…	5,73162843721131e-08	99	5874
GO:BP	GO:0051304	chromosome separation	ENSG00000071539,ENSG00000109805,ENSG00000112029,ENSG00000112742,ENSG00000117724,ENSG00000122952,ENSG00000126787,ENSG00000134057,ENSG00000135476,ENSG00000143228,ENSG00000156970,ENSG00000161888,ENSG00000164109,ENSG00000166851,ENSG00000169679	7,34915131278805e-08	15	81
GO:BP	GO:0045839	negative regulation of mitotic nuclear division	ENSG00000071539,ENSG00000112029,ENSG00000112742,ENSG00000117724,ENSG00000122952,ENSG00000134057,ENSG00000143228,ENSG00000149554,ENSG00000156970,ENSG00000161888,ENSG00000164109,ENSG00000166851,ENSG00000169679	7,5351670253577e-08	13	56
GO:BP	GO:0002250	adaptive immune response	ENSG00000048462,ENSG00000111537,ENSG00000117586,ENSG00000120217,ENSG00000132465,ENSG00000135047,ENSG00000137265,ENSG00000149131,ENSG00000150337,ENSG00000156127,ENSG00000158481,ENSG00000158488,ENSG00000165406,ENSG00000168394,ENSG00000173372,ENSG00000174371,ENSG00000179344,ENSG00000179639,ENSG00000185507,ENSG00000197646,ENSG00000197721,ENSG00000211625,ENSG00000211659,ENSG00000211663,ENSG00000211668…	8,75553121915644e-08	57	739
GO:BP	GO:0090329	regulation of DNA-templated DNA replication	ENSG00000073111,ENSG00000076003,ENSG00000104738,ENSG00000111602,ENSG00000112029,ENSG00000112312,ENSG00000129173,ENSG00000132646,ENSG00000140534,ENSG00000165891,ENSG00000166508,ENSG00000167513,ENSG00000189233	9,54345053657723e-08	13	48
GO:BP	GO:0045652	regulation of megakaryocyte differentiation	ENSG00000057757,ENSG00000088992,ENSG00000113083,ENSG00000164104,ENSG00000170271,ENSG00000197061,ENSG00000270882,ENSG00000274618,ENSG00000275126,ENSG00000276180,ENSG00000277157,ENSG00000278637,ENSG00000278705	1,35036334300384e-07	13	37
GO:BP	GO:0045841	negative regulation of mitotic metaphase/anaphase transition	ENSG00000071539,ENSG00000112029,ENSG00000112742,ENSG00000117724,ENSG00000122952,ENSG00000134057,ENSG00000143228,ENSG00000156970,ENSG00000161888,ENSG00000164109,ENSG00000166851,ENSG00000169679	1,70132514296159e-07	12	48
GO:BP	GO:0033046	negative regulation of sister chromatid segregation	ENSG00000071539,ENSG00000112029,ENSG00000112742,ENSG00000117724,ENSG00000122952,ENSG00000134057,ENSG00000143228,ENSG00000156970,ENSG00000161888,ENSG00000164109,ENSG00000166851,ENSG00000169679	1,70132514296159e-07	12	48
GO:BP	GO:0033048	negative regulation of mitotic sister chromatid segregation	ENSG00000071539,ENSG00000112029,ENSG00000112742,ENSG00000117724,ENSG00000122952,ENSG00000134057,ENSG00000143228,ENSG00000156970,ENSG00000161888,ENSG00000164109,ENSG00000166851,ENSG00000169679	1,70132514296159e-07	12	48
GO:BP	GO:2000816	negative regulation of mitotic sister chromatid separation	ENSG00000071539,ENSG00000112029,ENSG00000112742,ENSG00000117724,ENSG00000122952,ENSG00000134057,ENSG00000143228,ENSG00000156970,ENSG00000161888,ENSG00000164109,ENSG00000166851,ENSG00000169679	1,70132514296159e-07	12	48
GO:BP	GO:1901990	regulation of mitotic cell cycle phase transition	ENSG00000071539,ENSG00000075218,ENSG00000085840,ENSG00000092853,ENSG00000094804,ENSG00000100225,ENSG00000100911,ENSG00000112029,ENSG00000112742,ENSG00000117724,ENSG00000122952,ENSG00000123473,ENSG00000126787,ENSG00000132819,ENSG00000134057,ENSG00000135476,ENSG00000140534,ENSG00000143228,ENSG00000143476,ENSG00000149554,ENSG00000156970,ENSG00000161888,ENSG00000164045,ENSG00000164109,ENSG00000165891…	1,9518261374369e-07	30	332
GO:BP	GO:0048523	negative regulation of cellular process	ENSG00000001084,ENSG00000004468,ENSG00000004939,ENSG00000008441,ENSG00000010030,ENSG00000022840,ENSG00000024526,ENSG00000029993,ENSG00000030110,ENSG00000034152,ENSG00000039068,ENSG00000051180,ENSG00000051341,ENSG00000060138,ENSG00000062524,ENSG00000065978,ENSG00000066279,ENSG00000068079,ENSG00000070182,ENSG00000071539,ENSG00000072134,ENSG00000073111,ENSG00000073792,ENSG00000075218,ENSG00000076770…	1,98633769596627e-07	86	5541
GO:BP	GO:0007088	regulation of mitotic nuclear division	ENSG00000071539,ENSG00000103056,ENSG00000112029,ENSG00000112742,ENSG00000117650,ENSG00000117724,ENSG00000122952,ENSG00000126787,ENSG00000134057,ENSG00000135476,ENSG00000143228,ENSG00000149554,ENSG00000156970,ENSG00000161888,ENSG00000164109,ENSG00000166851,ENSG00000169679	2,29281349820939e-07	17	118
GO:BP	GO:0034097	response to cytokine	ENSG00000001084,ENSG00000004468,ENSG00000048462,ENSG00000060138,ENSG00000065978,ENSG00000073111,ENSG00000089127,ENSG00000091181,ENSG00000099804,ENSG00000100219,ENSG00000100784,ENSG00000101057,ENSG00000103056,ENSG00000109272,ENSG00000111331,ENSG00000111335,ENSG00000111537,ENSG00000113083,ENSG00000115267,ENSG00000115415,ENSG00000117226,ENSG00000117228,ENSG00000118689,ENSG00000119969,ENSG00000120217…	2,35357517365038e-07	55	932
GO:BP	GO:1902100	negative regulation of metaphase/anaphase transition of cell cycle	ENSG00000071539,ENSG00000112029,ENSG00000112742,ENSG00000117724,ENSG00000122952,ENSG00000134057,ENSG00000143228,ENSG00000156970,ENSG00000161888,ENSG00000164109,ENSG00000166851,ENSG00000169679	2,86467313369983e-07	12	50
GO:BP	GO:1905819	negative regulation of chromosome separation	ENSG00000071539,ENSG00000112029,ENSG00000112742,ENSG00000117724,ENSG00000122952,ENSG00000134057,ENSG00000143228,ENSG00000156970,ENSG00000161888,ENSG00000164109,ENSG00000166851,ENSG00000169679	2,86467313369983e-07	12	50
GO:BP	GO:0051985	negative regulation of chromosome segregation	ENSG00000071539,ENSG00000112029,ENSG00000112742,ENSG00000117724,ENSG00000122952,ENSG00000134057,ENSG00000143228,ENSG00000156970,ENSG00000161888,ENSG00000164109,ENSG00000166851,ENSG00000169679	2,86467313369983e-07	12	50
GO:BP	GO:0033045	regulation of sister chromatid segregation	ENSG00000071539,ENSG00000094804,ENSG00000112029,ENSG00000112742,ENSG00000114166,ENSG00000117724,ENSG00000122952,ENSG00000126787,ENSG00000134057,ENSG00000135476,ENSG00000143228,ENSG00000156970,ENSG00000161888,ENSG00000164109,ENSG00000166851,ENSG00000169679	2,99144751270527e-07	16	104
GO:BP	GO:0007346	regulation of mitotic cell cycle	ENSG00000071539,ENSG00000075218,ENSG00000085840,ENSG00000092853,ENSG00000094804,ENSG00000100225,ENSG00000100911,ENSG00000103056,ENSG00000112029,ENSG00000112312,ENSG00000112742,ENSG00000117650,ENSG00000117724,ENSG00000122952,ENSG00000123473,ENSG00000123975,ENSG00000126787,ENSG00000132819,ENSG00000134057,ENSG00000135476,ENSG00000140534,ENSG00000143228,ENSG00000143476,ENSG00000149554,ENSG00000156970…	3,16061041313929e-07	37	496
GO:BP	GO:0030071	regulation of mitotic metaphase/anaphase transition	ENSG00000071539,ENSG00000094804,ENSG00000112029,ENSG00000112742,ENSG00000117724,ENSG00000122952,ENSG00000126787,ENSG00000134057,ENSG00000135476,ENSG00000143228,ENSG00000156970,ENSG00000161888,ENSG00000164109,ENSG00000166851,ENSG00000169679	3,53711091170066e-07	15	90
GO:BP	GO:0030219	megakaryocyte differentiation	ENSG00000057757,ENSG00000088992,ENSG00000102145,ENSG00000113083,ENSG00000150867,ENSG00000162367,ENSG00000164104,ENSG00000170271,ENSG00000197061,ENSG00000270882,ENSG00000274618,ENSG00000275126,ENSG00000276180,ENSG00000277157,ENSG00000278637,ENSG00000278705	3,55850525160663e-07	16	65
GO:BP	GO:0051784	negative regulation of nuclear division	ENSG00000071539,ENSG00000112029,ENSG00000112742,ENSG00000117724,ENSG00000122952,ENSG00000134057,ENSG00000143228,ENSG00000149554,ENSG00000156970,ENSG00000161888,ENSG00000164109,ENSG00000166851,ENSG00000169679	3,70020731612335e-07	13	63
GO:BP	GO:0071459	protein localization to chromosome, centromeric region	ENSG00000112742,ENSG00000124635,ENSG00000156970,ENSG00000197061,ENSG00000270882,ENSG00000274618,ENSG00000275126,ENSG00000276180,ENSG00000277075,ENSG00000277157,ENSG00000278463,ENSG00000278637,ENSG00000278705	4,17541421835195e-07	13	40
GO:BP	GO:0006974	DNA damage response	ENSG00000030110,ENSG00000051180,ENSG00000051341,ENSG00000065328,ENSG00000071539,ENSG00000073111,ENSG00000075218,ENSG00000076003,ENSG00000077152,ENSG00000092470,ENSG00000092853,ENSG00000100325,ENSG00000104738,ENSG00000109674,ENSG00000111602,ENSG00000112029,ENSG00000114166,ENSG00000116663,ENSG00000118689,ENSG00000127423,ENSG00000131153,ENSG00000131747,ENSG00000132646,ENSG00000132819,ENSG00000138496…	5,17753273595838e-07	54	896
GO:BP	GO:0010033	response to organic substance	ENSG00000001084,ENSG00000004468,ENSG00000013561,ENSG00000030110,ENSG00000034152,ENSG00000039068,ENSG00000048462,ENSG00000051180,ENSG00000060138,ENSG00000062524,ENSG00000065978,ENSG00000066926,ENSG00000073111,ENSG00000086065,ENSG00000088992,ENSG00000089127,ENSG00000091181,ENSG00000094804,ENSG00000099194,ENSG00000099804,ENSG00000100219,ENSG00000100320,ENSG00000100784,ENSG00000101057,ENSG00000101782…	5,70310455573786e-07	109	2637
GO:BP	GO:1902099	regulation of metaphase/anaphase transition of cell cycle	ENSG00000071539,ENSG00000094804,ENSG00000112029,ENSG00000112742,ENSG00000117724,ENSG00000122952,ENSG00000126787,ENSG00000134057,ENSG00000135476,ENSG00000143228,ENSG00000156970,ENSG00000161888,ENSG00000164109,ENSG00000166851,ENSG00000169679	5,72851411927278e-07	15	93
GO:BP	GO:0044786	cell cycle DNA replication	ENSG00000051180,ENSG00000073111,ENSG00000076003,ENSG00000104738,ENSG00000112029,ENSG00000112312,ENSG00000129173,ENSG00000132646,ENSG00000165891,ENSG00000167513,ENSG00000168496,ENSG00000189233	6,62598068647955e-07	12	45
GO:BP	GO:0007091	metaphase/anaphase transition of mitotic cell cycle	ENSG00000071539,ENSG00000094804,ENSG00000112029,ENSG00000112742,ENSG00000117724,ENSG00000122952,ENSG00000126787,ENSG00000134057,ENSG00000135476,ENSG00000143228,ENSG00000156970,ENSG00000161888,ENSG00000164109,ENSG00000166851,ENSG00000169679	6,69941129841239e-07	15	94
GO:BP	GO:2001251	negative regulation of chromosome organization	ENSG00000071539,ENSG00000073111,ENSG00000112029,ENSG00000112742,ENSG00000117724,ENSG00000122952,ENSG00000131747,ENSG00000134057,ENSG00000135476,ENSG00000143228,ENSG00000156970,ENSG00000161888,ENSG00000164109,ENSG00000166851,ENSG00000169679	7,81923780747145e-07	15	95
GO:BP	GO:0044784	metaphase/anaphase transition of cell cycle	ENSG00000071539,ENSG00000094804,ENSG00000112029,ENSG00000112742,ENSG00000117724,ENSG00000122952,ENSG00000126787,ENSG00000134057,ENSG00000135476,ENSG00000143228,ENSG00000156970,ENSG00000161888,ENSG00000164109,ENSG00000166851,ENSG00000169679	1,05900414242605e-06	15	97
GO:BP	GO:0031570	DNA integrity checkpoint signaling	ENSG00000051180,ENSG00000075218,ENSG00000085840,ENSG00000092470,ENSG00000092853,ENSG00000094804,ENSG00000111602,ENSG00000116663,ENSG00000132819,ENSG00000138496,ENSG00000140534,ENSG00000143476,ENSG00000149554,ENSG00000163840,ENSG00000165891,ENSG00000166851,ENSG00000167513,ENSG00000184481,ENSG00000188486	1,11554730350623e-06	19	140
GO:BP	GO:1901564	organonitrogen compound metabolic process	ENSG00000001084,ENSG00000002549,ENSG00000004468,ENSG00000004939,ENSG00000013306,ENSG00000013561,ENSG00000022840,ENSG00000025708,ENSG00000030110,ENSG00000034152,ENSG00000034713,ENSG00000039068,ENSG00000043093,ENSG00000051180,ENSG00000057757,ENSG00000059378,ENSG00000060138,ENSG00000062524,ENSG00000063854,ENSG00000065911,ENSG00000065978,ENSG00000066926,ENSG00000072571,ENSG00000073792,ENSG00000077152…	1,31858878357673e-06	188	5986
GO:BP	GO:0070887	cellular response to chemical stimulus	ENSG00000001084,ENSG00000013561,ENSG00000030110,ENSG00000034152,ENSG00000039068,ENSG00000048462,ENSG00000051180,ENSG00000060138,ENSG00000062524,ENSG00000065978,ENSG00000066926,ENSG00000073111,ENSG00000086065,ENSG00000088992,ENSG00000089127,ENSG00000091181,ENSG00000094804,ENSG00000099250,ENSG00000099804,ENSG00000100219,ENSG00000100320,ENSG00000100784,ENSG00000101057,ENSG00000101782,ENSG00000102145…	1,37700678109017e-06	109	2683
GO:BP	GO:0045930	negative regulation of mitotic cell cycle	ENSG00000071539,ENSG00000075218,ENSG00000085840,ENSG00000092853,ENSG00000094804,ENSG00000100225,ENSG00000112029,ENSG00000112742,ENSG00000117724,ENSG00000122952,ENSG00000132819,ENSG00000134057,ENSG00000140534,ENSG00000143228,ENSG00000143476,ENSG00000149554,ENSG00000156970,ENSG00000161888,ENSG00000164109,ENSG00000165891,ENSG00000166851,ENSG00000169679	1,6879128262967e-06	22	232
GO:BP	GO:0071174	mitotic spindle checkpoint signaling	ENSG00000071539,ENSG00000112742,ENSG00000117724,ENSG00000122952,ENSG00000134057,ENSG00000143228,ENSG00000156970,ENSG00000161888,ENSG00000164109,ENSG00000166851,ENSG00000169679	1,79601925310127e-06	11	46
GO:BP	GO:0007094	mitotic spindle assembly checkpoint signaling	ENSG00000071539,ENSG00000112742,ENSG00000117724,ENSG00000122952,ENSG00000134057,ENSG00000143228,ENSG00000156970,ENSG00000161888,ENSG00000164109,ENSG00000166851,ENSG00000169679	1,79601925310127e-06	11	46
GO:BP	GO:0071173	spindle assembly checkpoint signaling	ENSG00000071539,ENSG00000112742,ENSG00000117724,ENSG00000122952,ENSG00000134057,ENSG00000143228,ENSG00000156970,ENSG00000161888,ENSG00000164109,ENSG00000166851,ENSG00000169679	1,79601925310127e-06	11	46
GO:BP	GO:0050789	regulation of biological process	ENSG00000001084,ENSG00000004468,ENSG00000004939,ENSG00000008441,ENSG00000010030,ENSG00000013561,ENSG00000022840,ENSG00000024526,ENSG00000025708,ENSG00000029534,ENSG00000029993,ENSG00000030110,ENSG00000034152,ENSG00000034713,ENSG00000039068,ENSG00000043093,ENSG00000048462,ENSG00000051180,ENSG00000051341,ENSG00000057757,ENSG00000060138,ENSG00000062524,ENSG00000065978,ENSG00000066279,ENSG00000066926…	2,05979217802522e-06	163	12287
GO:BP	GO:0031577	spindle checkpoint signaling	ENSG00000071539,ENSG00000112742,ENSG00000117724,ENSG00000122952,ENSG00000134057,ENSG00000143228,ENSG00000156970,ENSG00000161888,ENSG00000164109,ENSG00000166851,ENSG00000169679	2,30513986991401e-06	11	47
GO:BP	GO:0051321	meiotic cell cycle	ENSG00000051180,ENSG00000066279,ENSG00000071539,ENSG00000105173,ENSG00000112029,ENSG00000112053,ENSG00000112742,ENSG00000117650,ENSG00000122952,ENSG00000123975,ENSG00000131747,ENSG00000134627,ENSG00000135476,ENSG00000136819,ENSG00000143228,ENSG00000156414,ENSG00000157456,ENSG00000163535,ENSG00000164045,ENSG00000164611,ENSG00000166783,ENSG00000166851,ENSG00000170315,ENSG00000174371,ENSG00000175305	2,90788640498542e-06	25	290
GO:BP	GO:0033554	cellular response to stress	ENSG00000030110,ENSG00000034152,ENSG00000034713,ENSG00000051180,ENSG00000051341,ENSG00000060138,ENSG00000065328,ENSG00000065978,ENSG00000066926,ENSG00000071539,ENSG00000073111,ENSG00000075218,ENSG00000076003,ENSG00000077152,ENSG00000086232,ENSG00000090238,ENSG00000092470,ENSG00000092853,ENSG00000100219,ENSG00000100325,ENSG00000103056,ENSG00000104738,ENSG00000104765,ENSG00000105426,ENSG00000105967…	3,78325904423718e-06	72	1770
GO:BP	GO:0033044	regulation of chromosome organization	ENSG00000071539,ENSG00000073111,ENSG00000094804,ENSG00000109805,ENSG00000112029,ENSG00000112742,ENSG00000114166,ENSG00000117650,ENSG00000117724,ENSG00000122952,ENSG00000126787,ENSG00000131747,ENSG00000134057,ENSG00000135476,ENSG00000143228,ENSG00000156970,ENSG00000161888,ENSG00000162367,ENSG00000164109,ENSG00000166851,ENSG00000168496,ENSG00000169679	5,93535316751253e-06	22	248
GO:BP	GO:0071168	protein localization to chromatin	ENSG00000124635,ENSG00000166851,ENSG00000171320,ENSG00000184357,ENSG00000197061,ENSG00000270882,ENSG00000274618,ENSG00000275126,ENSG00000276180,ENSG00000277075,ENSG00000277157,ENSG00000278463,ENSG00000278637,ENSG00000278705	6,65600711230707e-06	14	58
GO:BP	GO:0010639	negative regulation of organelle organization	ENSG00000001084,ENSG00000030110,ENSG00000070182,ENSG00000071539,ENSG00000073111,ENSG00000088325,ENSG00000112029,ENSG00000112742,ENSG00000114166,ENSG00000117632,ENSG00000117724,ENSG00000122952,ENSG00000131747,ENSG00000134057,ENSG00000135476,ENSG00000136842,ENSG00000143228,ENSG00000145335,ENSG00000149554,ENSG00000156970,ENSG00000158856,ENSG00000161888,ENSG00000162063,ENSG00000164109,ENSG00000166851…	6,80744794535283e-06	27	361
GO:BP	GO:0045071	negative regulation of viral genome replication	ENSG00000089127,ENSG00000100298,ENSG00000111331,ENSG00000111335,ENSG00000115267,ENSG00000128383,ENSG00000130303,ENSG00000135114,ENSG00000152778,ENSG00000185745,ENSG00000185885,ENSG00000188313	7,13230950494715e-06	12	55
GO:BP	GO:0051783	regulation of nuclear division	ENSG00000071539,ENSG00000103056,ENSG00000112029,ENSG00000112742,ENSG00000117650,ENSG00000117724,ENSG00000122952,ENSG00000126787,ENSG00000134057,ENSG00000135476,ENSG00000143228,ENSG00000149554,ENSG00000156970,ENSG00000161888,ENSG00000164109,ENSG00000166851,ENSG00000169679	7,45416050903063e-06	17	147
GO:BP	GO:0030174	regulation of DNA-templated DNA replication initiation	ENSG00000073111,ENSG00000076003,ENSG00000104738,ENSG00000112312,ENSG00000140534,ENSG00000166508,ENSG00000167513	9,13367906785444e-06	7	15
GO:BP	GO:0048518	positive regulation of biological process	ENSG00000001084,ENSG00000004468,ENSG00000008441,ENSG00000013561,ENSG00000022840,ENSG00000029534,ENSG00000030110,ENSG00000034152,ENSG00000039068,ENSG00000043093,ENSG00000051180,ENSG00000057757,ENSG00000060138,ENSG00000062524,ENSG00000065978,ENSG00000066279,ENSG00000068079,ENSG00000072134,ENSG00000073792,ENSG00000076382,ENSG00000082146,ENSG00000087589,ENSG00000088325,ENSG00000088992,ENSG00000089127…	1,25225452844392e-05	179	6250
GO:BP	GO:0019222	regulation of metabolic process	ENSG00000001084,ENSG00000004468,ENSG00000004939,ENSG00000008441,ENSG00000010030,ENSG00000013561,ENSG00000022840,ENSG00000024526,ENSG00000029993,ENSG00000030110,ENSG00000034152,ENSG00000034713,ENSG00000039068,ENSG00000043093,ENSG00000051180,ENSG00000051341,ENSG00000057757,ENSG00000060138,ENSG00000065978,ENSG00000066926,ENSG00000071539,ENSG00000073111,ENSG00000073792,ENSG00000076003,ENSG00000076770…	1,70180495123635e-05	93	7158
GO:BP	GO:0007051	spindle organization	ENSG00000066279,ENSG00000076382,ENSG00000086065,ENSG00000088325,ENSG00000101057,ENSG00000112029,ENSG00000112742,ENSG00000117632,ENSG00000117650,ENSG00000123473,ENSG00000126787,ENSG00000127423,ENSG00000134057,ENSG00000135476,ENSG00000138160,ENSG00000143228,ENSG00000157456,ENSG00000161800	1,73715493312018e-05	18	205
GO:BP	GO:0065007	biological regulation	ENSG00000001084,ENSG00000004468,ENSG00000004939,ENSG00000008441,ENSG00000010030,ENSG00000013561,ENSG00000022840,ENSG00000024526,ENSG00000025708,ENSG00000029534,ENSG00000029993,ENSG00000030110,ENSG00000034152,ENSG00000034713,ENSG00000039068,ENSG00000043093,ENSG00000048462,ENSG00000051180,ENSG00000051341,ENSG00000057757,ENSG00000060138,ENSG00000062524,ENSG00000065978,ENSG00000066279,ENSG00000066926…	1,93000118813469e-05	164	12680
GO:BP	GO:0030218	erythrocyte differentiation	ENSG00000004939,ENSG00000066926,ENSG00000086065,ENSG00000100320,ENSG00000102145,ENSG00000115415,ENSG00000118689,ENSG00000124098,ENSG00000143479,ENSG00000158856,ENSG00000161800,ENSG00000162367,ENSG00000162722,ENSG00000164104,ENSG00000166947,ENSG00000172331	1,98762129010967e-05	16	133
GO:BP	GO:0048522	positive regulation of cellular process	ENSG00000004468,ENSG00000008441,ENSG00000013561,ENSG00000022840,ENSG00000029534,ENSG00000030110,ENSG00000034152,ENSG00000039068,ENSG00000051180,ENSG00000057757,ENSG00000060138,ENSG00000062524,ENSG00000065978,ENSG00000066279,ENSG00000068079,ENSG00000072134,ENSG00000073792,ENSG00000076382,ENSG00000082146,ENSG00000087589,ENSG00000088325,ENSG00000088992,ENSG00000089127,ENSG00000090238,ENSG00000091129…	2,73634442427276e-05	149	5717
GO:BP	GO:0032606	type I interferon production	ENSG00000088827,ENSG00000089127,ENSG00000101782,ENSG00000105426,ENSG00000108771,ENSG00000111331,ENSG00000111335,ENSG00000115267,ENSG00000115415,ENSG00000117143	2,82246254749712e-05	10	122
GO:BP	GO:0032479	regulation of type I interferon production	ENSG00000088827,ENSG00000089127,ENSG00000101782,ENSG00000105426,ENSG00000108771,ENSG00000111331,ENSG00000111335,ENSG00000115267,ENSG00000115415,ENSG00000117143	2,82246254749712e-05	10	122
GO:BP	GO:0048525	negative regulation of viral process	ENSG00000089127,ENSG00000100298,ENSG00000111331,ENSG00000111335,ENSG00000115267,ENSG00000115415,ENSG00000128383,ENSG00000130303,ENSG00000135114,ENSG00000152778,ENSG00000160932,ENSG00000185745,ENSG00000185885,ENSG00000188313,ENSG00000204613	2,82845123706989e-05	15	95
GO:BP	GO:0006275	regulation of DNA replication	ENSG00000073111,ENSG00000076003,ENSG00000094804,ENSG00000104738,ENSG00000111602,ENSG00000112029,ENSG00000112312,ENSG00000129173,ENSG00000132646,ENSG00000140534,ENSG00000145386,ENSG00000165891,ENSG00000166508,ENSG00000167513,ENSG00000171320	4,11681169769543e-05	15	123
GO:BP	GO:0140013	meiotic nuclear division	ENSG00000051180,ENSG00000066279,ENSG00000071539,ENSG00000105173,ENSG00000112029,ENSG00000112742,ENSG00000122952,ENSG00000123975,ENSG00000131747,ENSG00000135476,ENSG00000136819,ENSG00000143228,ENSG00000156414,ENSG00000157456,ENSG00000164611,ENSG00000166783,ENSG00000166851,ENSG00000170315,ENSG00000175305	4,79494353393369e-05	19	197
GO:BP	GO:1903900	regulation of viral life cycle	ENSG00000089127,ENSG00000100097,ENSG00000100298,ENSG00000111331,ENSG00000111335,ENSG00000115267,ENSG00000128383,ENSG00000130303,ENSG00000131747,ENSG00000132274,ENSG00000135114,ENSG00000152778,ENSG00000160932,ENSG00000162722,ENSG00000185745,ENSG00000185885,ENSG00000188313,ENSG00000204613	5,00976827233589e-05	18	145
GO:BP	GO:0034101	erythrocyte homeostasis	ENSG00000004939,ENSG00000066926,ENSG00000086065,ENSG00000100320,ENSG00000102145,ENSG00000115415,ENSG00000118689,ENSG00000124098,ENSG00000143479,ENSG00000158856,ENSG00000161800,ENSG00000162367,ENSG00000162722,ENSG00000164104,ENSG00000166947,ENSG00000172331	5,13010333324888e-05	16	142
GO:BP	GO:1903046	meiotic cell cycle process	ENSG00000051180,ENSG00000066279,ENSG00000071539,ENSG00000105173,ENSG00000112029,ENSG00000112742,ENSG00000122952,ENSG00000123975,ENSG00000131747,ENSG00000135476,ENSG00000136819,ENSG00000143228,ENSG00000156414,ENSG00000157456,ENSG00000164045,ENSG00000164611,ENSG00000166783,ENSG00000166851,ENSG00000170315,ENSG00000175305	5,13400362163555e-05	20	219
GO:BP	GO:0032481	positive regulation of type I interferon production	ENSG00000089127,ENSG00000101782,ENSG00000108771,ENSG00000111331,ENSG00000111335,ENSG00000115267,ENSG00000115415,ENSG00000117143,ENSG00000129472	5,33505220431692e-05	9	73
GO:BP	GO:0061982	meiosis I cell cycle process	ENSG00000051180,ENSG00000071539,ENSG00000105173,ENSG00000112029,ENSG00000122952,ENSG00000123975,ENSG00000131747,ENSG00000135476,ENSG00000136819,ENSG00000156414,ENSG00000157456,ENSG00000164045,ENSG00000164611,ENSG00000166851,ENSG00000170315,ENSG00000175305	5,83382222043745e-05	16	140
GO:BP	GO:0060255	regulation of macromolecule metabolic process	ENSG00000001084,ENSG00000004468,ENSG00000008441,ENSG00000010030,ENSG00000013561,ENSG00000022840,ENSG00000024526,ENSG00000029993,ENSG00000030110,ENSG00000034152,ENSG00000034713,ENSG00000039068,ENSG00000043093,ENSG00000051180,ENSG00000051341,ENSG00000057757,ENSG00000060138,ENSG00000065978,ENSG00000066926,ENSG00000071539,ENSG00000073111,ENSG00000073792,ENSG00000076003,ENSG00000076770,ENSG00000082146…	5,99545912521295e-05	87	6631
GO:BP	GO:0071345	cellular response to cytokine stimulus	ENSG00000048462,ENSG00000060138,ENSG00000065978,ENSG00000073111,ENSG00000089127,ENSG00000091181,ENSG00000099804,ENSG00000100219,ENSG00000100784,ENSG00000101057,ENSG00000103056,ENSG00000109272,ENSG00000111331,ENSG00000111335,ENSG00000111537,ENSG00000113083,ENSG00000115267,ENSG00000115415,ENSG00000117226,ENSG00000117228,ENSG00000118689,ENSG00000119969,ENSG00000123416,ENSG00000124635,ENSG00000125148…	7,95130554043694e-05	46	839
GO:BP	GO:1901565	organonitrogen compound catabolic process	ENSG00000001084,ENSG00000004939,ENSG00000013561,ENSG00000022840,ENSG00000025708,ENSG00000034713,ENSG00000039068,ENSG00000057757,ENSG00000072571,ENSG00000086065,ENSG00000090013,ENSG00000099804,ENSG00000100116,ENSG00000100219,ENSG00000100225,ENSG00000100298,ENSG00000100325,ENSG00000100911,ENSG00000103056,ENSG00000104765,ENSG00000106605,ENSG00000108106,ENSG00000111537,ENSG00000112146,ENSG00000112294…	8,38203650216796e-05	62	1399
GO:BP	GO:0050792	regulation of viral process	ENSG00000089127,ENSG00000100097,ENSG00000100298,ENSG00000111331,ENSG00000111335,ENSG00000115267,ENSG00000115415,ENSG00000128383,ENSG00000130303,ENSG00000131747,ENSG00000132274,ENSG00000135114,ENSG00000152778,ENSG00000160932,ENSG00000162722,ENSG00000185745,ENSG00000185885,ENSG00000188313,ENSG00000204613	0.000103899	19	169
GO:BP	GO:0045132	meiotic chromosome segregation	ENSG00000066279,ENSG00000071539,ENSG00000105173,ENSG00000112029,ENSG00000112742,ENSG00000122952,ENSG00000135476,ENSG00000136819,ENSG00000143228,ENSG00000157456,ENSG00000164611,ENSG00000166851,ENSG00000175305	0.000108457	13	93
GO:BP	GO:0032392	DNA geometric change	ENSG00000029993,ENSG00000051180,ENSG00000051341,ENSG00000073111,ENSG00000076003,ENSG00000100325,ENSG00000104738,ENSG00000131153,ENSG00000131747,ENSG00000160957,ENSG00000164104,ENSG00000166508	0.000111409	12	86
GO:BP	GO:0039530	MDA-5 signaling pathway	ENSG00000101782,ENSG00000108771,ENSG00000111331,ENSG00000115267,ENSG00000137628,ENSG00000185507	0.000113294	6	11
GO:BP	GO:0006268	DNA unwinding involved in DNA replication	ENSG00000051180,ENSG00000073111,ENSG00000076003,ENSG00000104738,ENSG00000131153,ENSG00000160957,ENSG00000166508	0.00013244	7	21
GO:BP	GO:0045653	negative regulation of megakaryocyte differentiation	ENSG00000197061,ENSG00000270882,ENSG00000274618,ENSG00000275126,ENSG00000276180,ENSG00000277157,ENSG00000278637,ENSG00000278705	0.000137354	8	19
GO:BP	GO:0002460	adaptive immune response based on somatic recombination of immune receptors built from immunoglobulin superfamily domains	ENSG00000117586,ENSG00000120217,ENSG00000137265,ENSG00000149131,ENSG00000150337,ENSG00000156127,ENSG00000158481,ENSG00000158488,ENSG00000173372,ENSG00000174371,ENSG00000179639,ENSG00000185507,ENSG00000197721,ENSG00000211677,ENSG00000211679,ENSG00000211890,ENSG00000211896,ENSG00000211934,ENSG00000211938,ENSG00000211941,ENSG00000211943,ENSG00000211945,ENSG00000211947,ENSG00000211949,ENSG00000211950…	0.00013795	31	375
GO:BP	GO:0045069	regulation of viral genome replication	ENSG00000089127,ENSG00000100298,ENSG00000111331,ENSG00000111335,ENSG00000115267,ENSG00000128383,ENSG00000130303,ENSG00000131747,ENSG00000135114,ENSG00000152778,ENSG00000185745,ENSG00000185885,ENSG00000188313	0.00014566	13	85
GO:BP	GO:0007127	meiosis I	ENSG00000051180,ENSG00000071539,ENSG00000105173,ENSG00000112029,ENSG00000122952,ENSG00000123975,ENSG00000131747,ENSG00000135476,ENSG00000136819,ENSG00000156414,ENSG00000157456,ENSG00000164611,ENSG00000166851,ENSG00000170315,ENSG00000175305	0.000155883	15	131
GO:BP	GO:0006996	organelle organization	ENSG00000001084,ENSG00000013561,ENSG00000025708,ENSG00000029534,ENSG00000029993,ENSG00000030110,ENSG00000034713,ENSG00000051180,ENSG00000051341,ENSG00000066279,ENSG00000070182,ENSG00000071539,ENSG00000073111,ENSG00000076003,ENSG00000076382,ENSG00000083857,ENSG00000086065,ENSG00000088325,ENSG00000094804,ENSG00000099250,ENSG00000100219,ENSG00000100225,ENSG00000100290,ENSG00000100325,ENSG00000100558…	0.000158292	114	3613
GO:BP	GO:0002252	immune effector process	ENSG00000068079,ENSG00000100097,ENSG00000100219,ENSG00000102145,ENSG00000108771,ENSG00000111537,ENSG00000111796,ENSG00000117586,ENSG00000130303,ENSG00000137265,ENSG00000137628,ENSG00000149131,ENSG00000150337,ENSG00000154188,ENSG00000156127,ENSG00000158481,ENSG00000158488,ENSG00000163687,ENSG00000167768,ENSG00000170476,ENSG00000173372,ENSG00000174371,ENSG00000175899,ENSG00000179639,ENSG00000185507…	0.000180743	44	698
GO:BP	GO:0032200	telomere organization	ENSG00000051180,ENSG00000105173,ENSG00000117650,ENSG00000132646,ENSG00000160957,ENSG00000168496,ENSG00000174371,ENSG00000175305,ENSG00000197061,ENSG00000197153,ENSG00000270882,ENSG00000273983,ENSG00000274618,ENSG00000275126,ENSG00000275714,ENSG00000276180,ENSG00000277157,ENSG00000277775,ENSG00000278637,ENSG00000278705,ENSG00000278828,ENSG00000286522,ENSG00000287080	0.000189806	23	191
GO:BP	GO:0080134	regulation of response to stress	ENSG00000030110,ENSG00000051180,ENSG00000051341,ENSG00000060138,ENSG00000066926,ENSG00000068079,ENSG00000086232,ENSG00000089127,ENSG00000092470,ENSG00000100097,ENSG00000100219,ENSG00000101782,ENSG00000105426,ENSG00000108771,ENSG00000111331,ENSG00000111537,ENSG00000111602,ENSG00000111796,ENSG00000114166,ENSG00000115267,ENSG00000115415,ENSG00000117586,ENSG00000123240,ENSG00000127423,ENSG00000130164…	0.000191334	57	1340
GO:BP	GO:0030099	myeloid cell differentiation	ENSG00000004939,ENSG00000029993,ENSG00000057757,ENSG00000066926,ENSG00000086065,ENSG00000086232,ENSG00000088992,ENSG00000100320,ENSG00000102145,ENSG00000105855,ENSG00000111537,ENSG00000113083,ENSG00000115415,ENSG00000118689,ENSG00000124098,ENSG00000137265,ENSG00000143479,ENSG00000150867,ENSG00000156127,ENSG00000158856,ENSG00000161800,ENSG00000162367,ENSG00000162722,ENSG00000164104,ENSG00000166947…	0.000191989	37	437
GO:BP	GO:0006281	DNA repair	ENSG00000051180,ENSG00000051341,ENSG00000071539,ENSG00000073111,ENSG00000076003,ENSG00000077152,ENSG00000092853,ENSG00000100325,ENSG00000104738,ENSG00000109674,ENSG00000111602,ENSG00000114166,ENSG00000116663,ENSG00000127423,ENSG00000131153,ENSG00000132646,ENSG00000138496,ENSG00000140534,ENSG00000143476,ENSG00000149554,ENSG00000160957,ENSG00000163840,ENSG00000164104,ENSG00000164611,ENSG00000166169…	0.000198154	35	604
GO:BP	GO:0002449	lymphocyte mediated immunity	ENSG00000111796,ENSG00000117586,ENSG00000149131,ENSG00000150337,ENSG00000156127,ENSG00000158481,ENSG00000158488,ENSG00000173372,ENSG00000174371,ENSG00000179639,ENSG00000185507,ENSG00000197721,ENSG00000211677,ENSG00000211679,ENSG00000211890,ENSG00000211896,ENSG00000211934,ENSG00000211938,ENSG00000211941,ENSG00000211943,ENSG00000211945,ENSG00000211947,ENSG00000211949,ENSG00000211950,ENSG00000211955…	0.000201323	30	361
GO:BP	GO:0002262	myeloid cell homeostasis	ENSG00000004939,ENSG00000030110,ENSG00000066926,ENSG00000086065,ENSG00000100320,ENSG00000102145,ENSG00000115415,ENSG00000118689,ENSG00000124098,ENSG00000143479,ENSG00000158856,ENSG00000161800,ENSG00000162367,ENSG00000162722,ENSG00000164104,ENSG00000166947,ENSG00000172331	0.000202288	17	177
GO:BP	GO:0051129	negative regulation of cellular component organization	ENSG00000001084,ENSG00000004468,ENSG00000030110,ENSG00000039068,ENSG00000070182,ENSG00000071539,ENSG00000073111,ENSG00000088325,ENSG00000099250,ENSG00000101782,ENSG00000105426,ENSG00000112029,ENSG00000112742,ENSG00000114166,ENSG00000117632,ENSG00000117724,ENSG00000122952,ENSG00000130164,ENSG00000131747,ENSG00000134057,ENSG00000135476,ENSG00000135924,ENSG00000136842,ENSG00000140403,ENSG00000142453…	0.000207644	37	719
GO:BP	GO:0045934	negative regulation of nucleobase-containing compound metabolic process	ENSG00000001084,ENSG00000004468,ENSG00000004939,ENSG00000008441,ENSG00000010030,ENSG00000024526,ENSG00000051341,ENSG00000060138,ENSG00000065978,ENSG00000073792,ENSG00000094804,ENSG00000100219,ENSG00000100298,ENSG00000100320,ENSG00000100614,ENSG00000100784,ENSG00000101928,ENSG00000102145,ENSG00000104973,ENSG00000105173,ENSG00000105967,ENSG00000110693,ENSG00000111537,ENSG00000111602,ENSG00000112029…	0.000250553	39	1588
GO:BP	GO:0090068	positive regulation of cell cycle process	ENSG00000076382,ENSG00000094804,ENSG00000103056,ENSG00000109805,ENSG00000112029,ENSG00000114166,ENSG00000123473,ENSG00000126787,ENSG00000129173,ENSG00000134057,ENSG00000135476,ENSG00000143476,ENSG00000143479,ENSG00000161800,ENSG00000164045,ENSG00000164109,ENSG00000165891,ENSG00000168496,ENSG00000169679,ENSG00000171848,ENSG00000185630,ENSG00000188313	0.000274184	22	257
GO:BP	GO:0071103	DNA conformation change	ENSG00000029993,ENSG00000051180,ENSG00000051341,ENSG00000073111,ENSG00000076003,ENSG00000100325,ENSG00000104738,ENSG00000131153,ENSG00000131747,ENSG00000160957,ENSG00000164104,ENSG00000166508	0.000305623	12	94
GO:BP	GO:0051171	regulation of nitrogen compound metabolic process	ENSG00000001084,ENSG00000004468,ENSG00000004939,ENSG00000008441,ENSG00000010030,ENSG00000013561,ENSG00000022840,ENSG00000024526,ENSG00000029993,ENSG00000030110,ENSG00000034152,ENSG00000034713,ENSG00000039068,ENSG00000043093,ENSG00000051180,ENSG00000051341,ENSG00000057757,ENSG00000060138,ENSG00000065978,ENSG00000066926,ENSG00000071539,ENSG00000073111,ENSG00000073792,ENSG00000076003,ENSG00000076770…	0.000306016	74	5440
GO:BP	GO:0031323	regulation of cellular metabolic process	ENSG00000001084,ENSG00000004468,ENSG00000004939,ENSG00000008441,ENSG00000010030,ENSG00000013561,ENSG00000022840,ENSG00000024526,ENSG00000029993,ENSG00000030110,ENSG00000034152,ENSG00000039068,ENSG00000051180,ENSG00000051341,ENSG00000057757,ENSG00000060138,ENSG00000065978,ENSG00000066926,ENSG00000071539,ENSG00000073111,ENSG00000073792,ENSG00000076003,ENSG00000076770,ENSG00000082146,ENSG00000086232…	0.000375644	84	6673
GO:BP	GO:0050794	regulation of cellular process	ENSG00000001084,ENSG00000004468,ENSG00000004939,ENSG00000008441,ENSG00000010030,ENSG00000013561,ENSG00000022840,ENSG00000024526,ENSG00000025708,ENSG00000029534,ENSG00000029993,ENSG00000030110,ENSG00000034152,ENSG00000039068,ENSG00000048462,ENSG00000051180,ENSG00000051341,ENSG00000057757,ENSG00000060138,ENSG00000062524,ENSG00000065978,ENSG00000066279,ENSG00000066926,ENSG00000068079,ENSG00000068489…	0.000395265	145	11738
GO:BP	GO:0035556	intracellular signal transduction	ENSG00000024526,ENSG00000030110,ENSG00000034152,ENSG00000051180,ENSG00000060138,ENSG00000062524,ENSG00000068079,ENSG00000071539,ENSG00000075218,ENSG00000082146,ENSG00000085840,ENSG00000087589,ENSG00000092470,ENSG00000092853,ENSG00000094804,ENSG00000099250,ENSG00000099804,ENSG00000100097,ENSG00000100219,ENSG00000100225,ENSG00000100558,ENSG00000100614,ENSG00000100784,ENSG00000101782,ENSG00000103056…	0.000403628	83	2668
GO:BP	GO:0051128	regulation of cellular component organization	ENSG00000001084,ENSG00000004468,ENSG00000029534,ENSG00000030110,ENSG00000039068,ENSG00000062524,ENSG00000070182,ENSG00000071539,ENSG00000073111,ENSG00000076382,ENSG00000086065,ENSG00000088325,ENSG00000091129,ENSG00000094804,ENSG00000099250,ENSG00000099804,ENSG00000100219,ENSG00000100225,ENSG00000100290,ENSG00000100558,ENSG00000100784,ENSG00000101782,ENSG00000103056,ENSG00000103342,ENSG00000104765…	0.000406214	74	2425
GO:BP	GO:0033043	regulation of organelle organization	ENSG00000001084,ENSG00000029534,ENSG00000030110,ENSG00000070182,ENSG00000071539,ENSG00000073111,ENSG00000076382,ENSG00000086065,ENSG00000088325,ENSG00000094804,ENSG00000099250,ENSG00000100225,ENSG00000100290,ENSG00000103056,ENSG00000104765,ENSG00000105426,ENSG00000105701,ENSG00000109805,ENSG00000112029,ENSG00000112742,ENSG00000114166,ENSG00000117632,ENSG00000117650,ENSG00000117724,ENSG00000120896…	0.000409179	50	1173
GO:BP	GO:0007154	cell communication	ENSG00000001084,ENSG00000004468,ENSG00000013561,ENSG00000022840,ENSG00000024526,ENSG00000025708,ENSG00000029534,ENSG00000030110,ENSG00000034152,ENSG00000034713,ENSG00000039068,ENSG00000048462,ENSG00000051180,ENSG00000060138,ENSG00000062524,ENSG00000066279,ENSG00000068079,ENSG00000071539,ENSG00000072134,ENSG00000075218,ENSG00000082146,ENSG00000083857,ENSG00000085840,ENSG00000087589,ENSG00000089127…	0.00045723	87	6537
GO:BP	GO:0009617	response to bacterium	ENSG00000034152,ENSG00000039068,ENSG00000086065,ENSG00000089127,ENSG00000100219,ENSG00000102145,ENSG00000108771,ENSG00000109272,ENSG00000111331,ENSG00000111335,ENSG00000117226,ENSG00000117228,ENSG00000117586,ENSG00000120217,ENSG00000122420,ENSG00000123240,ENSG00000124635,ENSG00000131979,ENSG00000132465,ENSG00000134326,ENSG00000137965,ENSG00000138642,ENSG00000145287,ENSG00000145335,ENSG00000150337…	0.000530908	34	720
GO:BP	GO:0035563	positive regulation of chromatin binding	ENSG00000104973,ENSG00000112312,ENSG00000138496,ENSG00000163840,ENSG00000167513	0.000580539	5	9
GO:BP	GO:0051172	negative regulation of nitrogen compound metabolic process	ENSG00000001084,ENSG00000004468,ENSG00000004939,ENSG00000008441,ENSG00000010030,ENSG00000024526,ENSG00000030110,ENSG00000034713,ENSG00000051341,ENSG00000060138,ENSG00000065978,ENSG00000073792,ENSG00000086232,ENSG00000094804,ENSG00000100219,ENSG00000100298,ENSG00000100320,ENSG00000100614,ENSG00000100784,ENSG00000101928,ENSG00000102145,ENSG00000103056,ENSG00000104973,ENSG00000105173,ENSG00000105701…	0.000649339	47	2202
GO:BP	GO:0006338	chromatin remodeling	ENSG00000073111,ENSG00000100784,ENSG00000113368,ENSG00000114166,ENSG00000119969,ENSG00000123485,ENSG00000124635,ENSG00000137265,ENSG00000142453,ENSG00000149554,ENSG00000153046,ENSG00000156414,ENSG00000163840,ENSG00000164104,ENSG00000167670,ENSG00000169679,ENSG00000181218,ENSG00000183598,ENSG00000184357,ENSG00000186871,ENSG00000188486,ENSG00000197061,ENSG00000197153,ENSG00000203760,ENSG00000203811…	0.00066239	48	664
GO:BP	GO:1902749	regulation of cell cycle G2/M phase transition	ENSG00000085840,ENSG00000092853,ENSG00000094804,ENSG00000112029,ENSG00000117724,ENSG00000134057,ENSG00000140534,ENSG00000143476,ENSG00000143479,ENSG00000149554,ENSG00000164045,ENSG00000166851,ENSG00000184481,ENSG00000185630	0.000694886	14	116
GO:BP	GO:0033260	nuclear DNA replication	ENSG00000051180,ENSG00000073111,ENSG00000076003,ENSG00000104738,ENSG00000112312,ENSG00000132646,ENSG00000167513,ENSG00000168496,ENSG00000189233	0.000728804	9	41
GO:BP	GO:0000077	DNA damage checkpoint signaling	ENSG00000051180,ENSG00000075218,ENSG00000092470,ENSG00000092853,ENSG00000116663,ENSG00000132819,ENSG00000138496,ENSG00000140534,ENSG00000143476,ENSG00000149554,ENSG00000163840,ENSG00000165891,ENSG00000166851,ENSG00000184481,ENSG00000188486	0.000749706	15	131
GO:BP	GO:0009893	positive regulation of metabolic process	ENSG00000001084,ENSG00000004468,ENSG00000008441,ENSG00000013561,ENSG00000022840,ENSG00000030110,ENSG00000034152,ENSG00000039068,ENSG00000043093,ENSG00000051180,ENSG00000057757,ENSG00000060138,ENSG00000065978,ENSG00000073792,ENSG00000082146,ENSG00000087589,ENSG00000088325,ENSG00000088992,ENSG00000089127,ENSG00000090238,ENSG00000092853,ENSG00000099194,ENSG00000099250,ENSG00000100219,ENSG00000100225…	0.000791588	68	3711
GO:BP	GO:0044839	cell cycle G2/M phase transition	ENSG00000085840,ENSG00000092853,ENSG00000094804,ENSG00000112029,ENSG00000117724,ENSG00000134057,ENSG00000140534,ENSG00000143476,ENSG00000143479,ENSG00000145386,ENSG00000149554,ENSG00000157456,ENSG00000164045,ENSG00000166851,ENSG00000184481,ENSG00000185630	0.000806497	16	154
GO:BP	GO:0019058	viral life cycle	ENSG00000086065,ENSG00000088827,ENSG00000089127,ENSG00000099250,ENSG00000100097,ENSG00000100298,ENSG00000111331,ENSG00000111335,ENSG00000115267,ENSG00000128383,ENSG00000130164,ENSG00000130303,ENSG00000131747,ENSG00000132274,ENSG00000135047,ENSG00000135114	0.000867428	16	320
GO:BP	GO:0080090	regulation of primary metabolic process	ENSG00000001084,ENSG00000004468,ENSG00000004939,ENSG00000008441,ENSG00000010030,ENSG00000013561,ENSG00000022840,ENSG00000024526,ENSG00000029993,ENSG00000030110,ENSG00000034152,ENSG00000034713,ENSG00000039068,ENSG00000043093,ENSG00000051180,ENSG00000051341,ENSG00000057757,ENSG00000060138,ENSG00000065978,ENSG00000066926,ENSG00000071539,ENSG00000073111,ENSG00000073792,ENSG00000076003,ENSG00000076770…	0.00086925	54	5591
GO:BP	GO:0070106	interleukin-27-mediated signaling pathway	ENSG00000089127,ENSG00000111335,ENSG00000115415,ENSG00000135114	0.00101825	4	7
GO:BP	GO:0048872	homeostasis of number of cells	ENSG00000004939,ENSG00000030110,ENSG00000048462,ENSG00000066926,ENSG00000086065,ENSG00000100320,ENSG00000102145,ENSG00000108387,ENSG00000115415,ENSG00000118689,ENSG00000124098,ENSG00000136999,ENSG00000143479,ENSG00000157456,ENSG00000158856,ENSG00000161800,ENSG00000162367,ENSG00000162722,ENSG00000163568,ENSG00000164104,ENSG00000166947,ENSG00000172331	0.0010923	22	321
GO:BP	GO:0010389	regulation of G2/M transition of mitotic cell cycle	ENSG00000085840,ENSG00000092853,ENSG00000094804,ENSG00000112029,ENSG00000117724,ENSG00000134057,ENSG00000140534,ENSG00000143476,ENSG00000149554,ENSG00000164045,ENSG00000166851,ENSG00000184481,ENSG00000185630	0.00109308	13	103
GO:BP	GO:0023052	signaling	ENSG00000001084,ENSG00000004468,ENSG00000013561,ENSG00000022840,ENSG00000024526,ENSG00000025708,ENSG00000029534,ENSG00000030110,ENSG00000034152,ENSG00000039068,ENSG00000048462,ENSG00000051180,ENSG00000060138,ENSG00000062524,ENSG00000066279,ENSG00000068079,ENSG00000071539,ENSG00000072134,ENSG00000075218,ENSG00000082146,ENSG00000083857,ENSG00000085840,ENSG00000086065,ENSG00000087589,ENSG00000089127…	0.0011602	85	6447
GO:BP	GO:1902850	microtubule cytoskeleton organization involved in mitosis	ENSG00000086065,ENSG00000088325,ENSG00000101057,ENSG00000112742,ENSG00000117632,ENSG00000117650,ENSG00000123473,ENSG00000126787,ENSG00000134057,ENSG00000135476,ENSG00000138160,ENSG00000143228,ENSG00000161800,ENSG00000164109,ENSG00000166851	0.00119679	15	168
GO:BP	GO:0002443	leukocyte mediated immunity	ENSG00000102145,ENSG00000111796,ENSG00000117586,ENSG00000130303,ENSG00000149131,ENSG00000150337,ENSG00000156127,ENSG00000158481,ENSG00000158488,ENSG00000163687,ENSG00000173372,ENSG00000174371,ENSG00000179639,ENSG00000185507,ENSG00000197721,ENSG00000211677,ENSG00000211679,ENSG00000211890,ENSG00000211896,ENSG00000211934,ENSG00000211938,ENSG00000211941,ENSG00000211943,ENSG00000211945,ENSG00000211947…	0.00137732	32	460
GO:BP	GO:0007143	female meiotic nuclear division	ENSG00000071539,ENSG00000112029,ENSG00000112742,ENSG00000131747,ENSG00000157456,ENSG00000166783,ENSG00000166851,ENSG00000170315	0.00150499	8	39
GO:BP	GO:0042770	signal transduction in response to DNA damage	ENSG00000051180,ENSG00000075218,ENSG00000092470,ENSG00000092853,ENSG00000116663,ENSG00000118689,ENSG00000132819,ENSG00000138496,ENSG00000140534,ENSG00000143476,ENSG00000143479,ENSG00000149554,ENSG00000156127,ENSG00000163840,ENSG00000165891,ENSG00000166851,ENSG00000184481,ENSG00000188486	0.00155174	18	197
GO:BP	GO:1901575	organic substance catabolic process	ENSG00000001084,ENSG00000004939,ENSG00000013561,ENSG00000022840,ENSG00000025708,ENSG00000034713,ENSG00000039068,ENSG00000057757,ENSG00000060138,ENSG00000063854,ENSG00000065978,ENSG00000072571,ENSG00000073792,ENSG00000086065,ENSG00000090013,ENSG00000099804,ENSG00000100116,ENSG00000100219,ENSG00000100225,ENSG00000100298,ENSG00000100325,ENSG00000100911,ENSG00000103056,ENSG00000103342,ENSG00000104765…	0.00155822	34	2074
GO:BP	GO:0016032	viral process	ENSG00000086065,ENSG00000088827,ENSG00000089127,ENSG00000099250,ENSG00000100097,ENSG00000100298,ENSG00000111331,ENSG00000111335,ENSG00000115267,ENSG00000115415,ENSG00000128383,ENSG00000130164,ENSG00000130303,ENSG00000131747,ENSG00000132274,ENSG00000135047,ENSG00000135114,ENSG00000136840,ENSG00000138496,ENSG00000152778,ENSG00000160932,ENSG00000162722,ENSG00000170180,ENSG00000178685,ENSG00000185507…	0.00158663	28	429
GO:BP	GO:0048871	multicellular organismal-level homeostasis	ENSG00000004468,ENSG00000004939,ENSG00000030110,ENSG00000048462,ENSG00000066926,ENSG00000071967,ENSG00000073792,ENSG00000086065,ENSG00000086232,ENSG00000089127,ENSG00000099194,ENSG00000100320,ENSG00000102145,ENSG00000108387,ENSG00000115415,ENSG00000118689,ENSG00000124098,ENSG00000134627,ENSG00000136999,ENSG00000137265,ENSG00000143479,ENSG00000145287,ENSG00000154122,ENSG00000154188,ENSG00000154736…	0.00159172	38	806
GO:BP	GO:0043412	macromolecule modification	ENSG00000001084,ENSG00000013561,ENSG00000022840,ENSG00000030110,ENSG00000034152,ENSG00000043093,ENSG00000051180,ENSG00000059378,ENSG00000062524,ENSG00000066926,ENSG00000077152,ENSG00000082146,ENSG00000086232,ENSG00000087589,ENSG00000088325,ENSG00000092853,ENSG00000094804,ENSG00000099250,ENSG00000099804,ENSG00000100219,ENSG00000100225,ENSG00000100298,ENSG00000100325,ENSG00000100526,ENSG00000100614…	0.00166799	108	3262
GO:BP	GO:0036211	protein modification process	ENSG00000001084,ENSG00000013561,ENSG00000022840,ENSG00000030110,ENSG00000034152,ENSG00000043093,ENSG00000051180,ENSG00000059378,ENSG00000062524,ENSG00000066926,ENSG00000077152,ENSG00000082146,ENSG00000086232,ENSG00000087589,ENSG00000088325,ENSG00000092853,ENSG00000094804,ENSG00000099250,ENSG00000099804,ENSG00000100219,ENSG00000100225,ENSG00000100526,ENSG00000100614,ENSG00000100784,ENSG00000101782…	0.00178443	102	3031
GO:BP	GO:0051246	regulation of protein metabolic process	ENSG00000001084,ENSG00000013561,ENSG00000030110,ENSG00000034152,ENSG00000034713,ENSG00000039068,ENSG00000043093,ENSG00000051180,ENSG00000057757,ENSG00000060138,ENSG00000065978,ENSG00000066926,ENSG00000073792,ENSG00000082146,ENSG00000086232,ENSG00000087589,ENSG00000088325,ENSG00000092853,ENSG00000094804,ENSG00000099250,ENSG00000100219,ENSG00000100526,ENSG00000100911,ENSG00000102145,ENSG00000103056…	0.00187119	29	2102
GO:BP	GO:0009056	catabolic process	ENSG00000001084,ENSG00000004939,ENSG00000011028,ENSG00000013561,ENSG00000022840,ENSG00000025708,ENSG00000034713,ENSG00000039068,ENSG00000057757,ENSG00000060138,ENSG00000063854,ENSG00000065978,ENSG00000072571,ENSG00000073792,ENSG00000086065,ENSG00000090013,ENSG00000099804,ENSG00000100116,ENSG00000100219,ENSG00000100225,ENSG00000100298,ENSG00000100325,ENSG00000100911,ENSG00000103056,ENSG00000103342…	0.00188163	91	2556
GO:BP	GO:0000076	DNA replication checkpoint signaling	ENSG00000085840,ENSG00000092853,ENSG00000094804,ENSG00000111602,ENSG00000140534,ENSG00000167513	0.00197019	6	19
GO:BP	GO:0035561	regulation of chromatin binding	ENSG00000104973,ENSG00000112312,ENSG00000138496,ENSG00000163840,ENSG00000167513	0.00206479	5	11
GO:BP	GO:1902969	mitotic DNA replication	ENSG00000051180,ENSG00000073111,ENSG00000076003,ENSG00000104738	0.00220716	4	17
GO:BP	GO:0007052	mitotic spindle organization	ENSG00000086065,ENSG00000088325,ENSG00000101057,ENSG00000112742,ENSG00000117632,ENSG00000117650,ENSG00000123473,ENSG00000126787,ENSG00000134057,ENSG00000138160,ENSG00000143228	0.00248182	11	133
GO:BP	GO:0032508	DNA duplex unwinding	ENSG00000051180,ENSG00000051341,ENSG00000073111,ENSG00000076003,ENSG00000100325,ENSG00000104738,ENSG00000131153,ENSG00000131747	0.00249858	8	80
GO:BP	GO:0031399	regulation of protein modification process	ENSG00000001084,ENSG00000030110,ENSG00000034152,ENSG00000043093,ENSG00000051180,ENSG00000066926,ENSG00000082146,ENSG00000086232,ENSG00000087589,ENSG00000088325,ENSG00000092853,ENSG00000094804,ENSG00000099250,ENSG00000100219,ENSG00000100526,ENSG00000102145,ENSG00000103056,ENSG00000105701,ENSG00000108106,ENSG00000108387,ENSG00000111537,ENSG00000112029,ENSG00000113083,ENSG00000114166	0.00260193	24	1229
GO:BP	GO:0071824	protein-DNA complex organization	ENSG00000051180,ENSG00000073111,ENSG00000100784,ENSG00000104973,ENSG00000112312,ENSG00000113368,ENSG00000114166,ENSG00000117724,ENSG00000119969,ENSG00000123485,ENSG00000124635,ENSG00000126787,ENSG00000137265,ENSG00000142453,ENSG00000149554,ENSG00000153046,ENSG00000156414,ENSG00000162367,ENSG00000163840,ENSG00000164104,ENSG00000167513,ENSG00000167670,ENSG00000169679,ENSG00000178685,ENSG00000181218…	0.0030002	58	915
GO:BP	GO:0010605	negative regulation of macromolecule metabolic process	ENSG00000001084,ENSG00000004468,ENSG00000008441,ENSG00000010030,ENSG00000024526,ENSG00000030110,ENSG00000034713,ENSG00000051341,ENSG00000060138,ENSG00000065978,ENSG00000073792,ENSG00000086232,ENSG00000088827,ENSG00000089127,ENSG00000094804,ENSG00000100219,ENSG00000100298,ENSG00000100320,ENSG00000100614,ENSG00000100784,ENSG00000101928,ENSG00000102145,ENSG00000103056,ENSG00000103342,ENSG00000104973…	0.00302299	59	3240
GO:BP	GO:0042221	response to chemical	ENSG00000001084,ENSG00000004468,ENSG00000013561,ENSG00000025708,ENSG00000030110,ENSG00000034152,ENSG00000039068,ENSG00000048462,ENSG00000051180,ENSG00000060138,ENSG00000062524,ENSG00000065978,ENSG00000066926,ENSG00000071967,ENSG00000073111,ENSG00000086065,ENSG00000088992,ENSG00000089127,ENSG00000091181,ENSG00000094804,ENSG00000099194,ENSG00000099250,ENSG00000099804,ENSG00000100219,ENSG00000100320…	0.00315049	132	3957
GO:BP	GO:0000727	double-strand break repair via break-induced replication	ENSG00000073111,ENSG00000076003,ENSG00000104738,ENSG00000131153,ENSG00000166508	0.00318683	5	12
GO:BP	GO:0048821	erythrocyte development	ENSG00000004939,ENSG00000102145,ENSG00000124098,ENSG00000158856,ENSG00000162367,ENSG00000162722,ENSG00000166947,ENSG00000172331	0.00329603	8	42
GO:BP	GO:0019538	protein metabolic process	ENSG00000001084,ENSG00000002549,ENSG00000013561,ENSG00000022840,ENSG00000030110,ENSG00000034152,ENSG00000034713,ENSG00000039068,ENSG00000043093,ENSG00000051180,ENSG00000057757,ENSG00000059378,ENSG00000060138,ENSG00000062524,ENSG00000065978,ENSG00000066926,ENSG00000073792,ENSG00000077152,ENSG00000082146,ENSG00000086065,ENSG00000086232,ENSG00000087589,ENSG00000088325,ENSG00000088992,ENSG00000092853…	0.00353038	147	4912
GO:BP	GO:0007165	signal transduction	ENSG00000001084,ENSG00000004468,ENSG00000013561,ENSG00000022840,ENSG00000024526,ENSG00000025708,ENSG00000029534,ENSG00000030110,ENSG00000034152,ENSG00000048462,ENSG00000051180,ENSG00000060138,ENSG00000062524,ENSG00000066279,ENSG00000068079,ENSG00000071539,ENSG00000072134,ENSG00000075218,ENSG00000082146,ENSG00000085840,ENSG00000087589,ENSG00000089127,ENSG00000091181,ENSG00000092470,ENSG00000092853…	0.00354683	79	5959
GO:BP	GO:0034502	protein localization to chromosome	ENSG00000112742,ENSG00000124635,ENSG00000156970,ENSG00000166851,ENSG00000171320,ENSG00000184357,ENSG00000197061,ENSG00000270882,ENSG00000274618,ENSG00000275126,ENSG00000276180,ENSG00000277075,ENSG00000277157,ENSG00000278463,ENSG00000278637,ENSG00000278705	0.00373453	16	121
GO:BP	GO:0043067	regulation of programmed cell death	ENSG00000001084,ENSG00000004468,ENSG00000030110,ENSG00000060138,ENSG00000062524,ENSG00000082146,ENSG00000099250,ENSG00000099804,ENSG00000100097,ENSG00000100219,ENSG00000100225,ENSG00000100290,ENSG00000101057,ENSG00000102145,ENSG00000104765,ENSG00000105701,ENSG00000107262,ENSG00000108387,ENSG00000111537,ENSG00000113083,ENSG00000115415,ENSG00000117226,ENSG00000117228,ENSG00000118689,ENSG00000119917…	0.00379293	33	1506
GO:BP	GO:0045637	regulation of myeloid cell differentiation	ENSG00000029993,ENSG00000057757,ENSG00000088992,ENSG00000100320,ENSG00000102145,ENSG00000111537,ENSG00000113083,ENSG00000115415,ENSG00000118689,ENSG00000124098,ENSG00000162367,ENSG00000164104,ENSG00000170271,ENSG00000185507,ENSG00000197061,ENSG00000270882,ENSG00000274618,ENSG00000275126,ENSG00000276180,ENSG00000277157,ENSG00000278637,ENSG00000278705	0.00395764	22	215
GO:BP	GO:0045787	positive regulation of cell cycle	ENSG00000076382,ENSG00000094804,ENSG00000103056,ENSG00000109805,ENSG00000112029,ENSG00000114166,ENSG00000123473,ENSG00000126787,ENSG00000129173,ENSG00000134057,ENSG00000135476,ENSG00000143476,ENSG00000143479,ENSG00000149554,ENSG00000161800,ENSG00000162367,ENSG00000164045,ENSG00000164109,ENSG00000165891,ENSG00000168496,ENSG00000169679,ENSG00000171848,ENSG00000185630,ENSG00000188313	0.00405004	24	349
GO:BP	GO:1902679	negative regulation of RNA biosynthetic process	ENSG00000001084,ENSG00000004468,ENSG00000008441,ENSG00000010030,ENSG00000024526,ENSG00000060138,ENSG00000065978,ENSG00000100219,ENSG00000100298,ENSG00000100320,ENSG00000100614,ENSG00000100784,ENSG00000101928,ENSG00000102145,ENSG00000104973,ENSG00000105173,ENSG00000105967,ENSG00000110693,ENSG00000111537,ENSG00000111602,ENSG00000112312,ENSG00000114166,ENSG00000115415,ENSG00000117586,ENSG00000117724…	0.00427989	28	1347
GO:BP	GO:0030163	protein catabolic process	ENSG00000001084,ENSG00000013561,ENSG00000022840,ENSG00000034713,ENSG00000039068,ENSG00000057757,ENSG00000086065,ENSG00000099804,ENSG00000100219,ENSG00000100225,ENSG00000100325,ENSG00000100911,ENSG00000104765,ENSG00000108106,ENSG00000111537,ENSG00000112146,ENSG00000116663,ENSG00000123091,ENSG00000125818,ENSG00000130164,ENSG00000135047,ENSG00000135924,ENSG00000138642,ENSG00000138646,ENSG00000142920…	0.00463625	41	968
GO:BP	GO:0001817	regulation of cytokine production	ENSG00000034152,ENSG00000073792,ENSG00000088827,ENSG00000089127,ENSG00000091181,ENSG00000100219,ENSG00000100784,ENSG00000101782,ENSG00000105426,ENSG00000105855,ENSG00000108771,ENSG00000111331,ENSG00000111335,ENSG00000111537,ENSG00000115267,ENSG00000115415,ENSG00000117143,ENSG00000117228,ENSG00000117586	0.00467319	19	773
GO:BP	GO:0042742	defense response to bacterium	ENSG00000089127,ENSG00000111331,ENSG00000111335,ENSG00000117226,ENSG00000117228,ENSG00000123240,ENSG00000124635,ENSG00000132465,ENSG00000145287,ENSG00000150337,ENSG00000154451,ENSG00000154736,ENSG00000162654,ENSG00000163220,ENSG00000163221,ENSG00000163736,ENSG00000164104,ENSG00000165806,ENSG00000183347,ENSG00000197903,ENSG00000211890,ENSG00000211896,ENSG00000239951,ENSG00000257017,ENSG00000273802…	0.00490195	28	325
GO:BP	GO:0001816	cytokine production	ENSG00000034152,ENSG00000073792,ENSG00000088827,ENSG00000089127,ENSG00000091181,ENSG00000100219,ENSG00000100784,ENSG00000101782,ENSG00000105426,ENSG00000105855,ENSG00000108771,ENSG00000111331,ENSG00000111335,ENSG00000111537,ENSG00000115267,ENSG00000115415,ENSG00000117143,ENSG00000117228,ENSG00000117586	0.00523279	19	779
GO:BP	GO:0009057	macromolecule catabolic process	ENSG00000001084,ENSG00000013561,ENSG00000022840,ENSG00000034713,ENSG00000039068,ENSG00000057757,ENSG00000060138,ENSG00000065978,ENSG00000072571,ENSG00000073792,ENSG00000086065,ENSG00000099804,ENSG00000100219,ENSG00000100225,ENSG00000100325,ENSG00000100911,ENSG00000103342,ENSG00000104765,ENSG00000108106,ENSG00000111335,ENSG00000111537,ENSG00000112146,ENSG00000116663,ENSG00000123091,ENSG00000125818…	0.00543592	51	1338
GO:BP	GO:0032648	regulation of interferon-beta production	ENSG00000089127,ENSG00000101782,ENSG00000105426,ENSG00000111331,ENSG00000111335,ENSG00000115267	0.00553054	6	59
GO:BP	GO:0032608	interferon-beta production	ENSG00000089127,ENSG00000101782,ENSG00000105426,ENSG00000111331,ENSG00000111335,ENSG00000115267	0.00553054	6	59
GO:BP	GO:0140374	antiviral innate immune response	ENSG00000089127,ENSG00000108771,ENSG00000115267,ENSG00000117143,ENSG00000119917,ENSG00000119922	0.00570295	6	51
GO:BP	GO:0000086	G2/M transition of mitotic cell cycle	ENSG00000085840,ENSG00000092853,ENSG00000094804,ENSG00000112029,ENSG00000117724,ENSG00000134057,ENSG00000140534,ENSG00000143476,ENSG00000145386,ENSG00000149554,ENSG00000164045,ENSG00000166851,ENSG00000184481,ENSG00000185630	0.00580698	14	138
GO:BP	GO:0031347	regulation of defense response	ENSG00000068079,ENSG00000089127,ENSG00000100097,ENSG00000101782,ENSG00000105426,ENSG00000108771,ENSG00000111331,ENSG00000111537,ENSG00000111796,ENSG00000115267,ENSG00000115415,ENSG00000117586,ENSG00000123240,ENSG00000130164,ENSG00000132274,ENSG00000135114,ENSG00000136999,ENSG00000137265,ENSG00000137628,ENSG00000138496,ENSG00000138646,ENSG00000145335,ENSG00000149131,ENSG00000150337,ENSG00000154451…	0.0064195	39	768
GO:BP	GO:0051253	negative regulation of RNA metabolic process	ENSG00000001084,ENSG00000004468,ENSG00000008441,ENSG00000010030,ENSG00000024526,ENSG00000060138,ENSG00000065978,ENSG00000073792,ENSG00000100219,ENSG00000100298,ENSG00000100320,ENSG00000100614,ENSG00000100784,ENSG00000101928,ENSG00000102145,ENSG00000104973,ENSG00000105173,ENSG00000105967,ENSG00000110693,ENSG00000111537,ENSG00000111602,ENSG00000112312,ENSG00000114166,ENSG00000115415,ENSG00000117586…	0.00645913	34	1463
GO:BP	GO:0051310	metaphase chromosome alignment	ENSG00000076382,ENSG00000086065,ENSG00000114166,ENSG00000117650,ENSG00000117724,ENSG00000122952,ENSG00000134057,ENSG00000143228,ENSG00000161800,ENSG00000161888,ENSG00000167513	0.00674173	11	102
GO:BP	GO:0010604	positive regulation of macromolecule metabolic process	ENSG00000001084,ENSG00000004468,ENSG00000008441,ENSG00000013561,ENSG00000022840,ENSG00000030110,ENSG00000034152,ENSG00000039068,ENSG00000043093,ENSG00000051180,ENSG00000057757,ENSG00000060138,ENSG00000065978,ENSG00000073792,ENSG00000082146,ENSG00000087589,ENSG00000088325,ENSG00000088992,ENSG00000089127,ENSG00000092853,ENSG00000099250,ENSG00000100219,ENSG00000100614,ENSG00000100784,ENSG00000101057…	0.00721676	51	3420
GO:BP	GO:0006302	double-strand break repair	ENSG00000051180,ENSG00000051341,ENSG00000071539,ENSG00000073111,ENSG00000076003,ENSG00000104738,ENSG00000111602,ENSG00000127423,ENSG00000131153,ENSG00000138496,ENSG00000149554,ENSG00000160957,ENSG00000163840,ENSG00000164104,ENSG00000166169,ENSG00000166508,ENSG00000166783,ENSG00000166851,ENSG00000168496,ENSG00000171320	0.00726576	20	309
GO:BP	GO:0050000	chromosome localization	ENSG00000076382,ENSG00000086065,ENSG00000114166,ENSG00000117650,ENSG00000117724,ENSG00000122952,ENSG00000126787,ENSG00000134057,ENSG00000143228,ENSG00000161800,ENSG00000161888,ENSG00000167513	0.0075645	12	124
GO:BP	GO:0008219	cell death	ENSG00000001084,ENSG00000004468,ENSG00000030110,ENSG00000060138,ENSG00000062524,ENSG00000073111,ENSG00000082146,ENSG00000088325,ENSG00000099250,ENSG00000099804,ENSG00000100097,ENSG00000100219,ENSG00000100225,ENSG00000100290,ENSG00000101057,ENSG00000102145,ENSG00000104765,ENSG00000105701,ENSG00000107262,ENSG00000108387,ENSG00000111537,ENSG00000113083,ENSG00000115415,ENSG00000117226,ENSG00000117228…	0.00769401	68	1988
GO:BP	GO:0030097	hemopoiesis	ENSG00000004939,ENSG00000029993,ENSG00000030110,ENSG00000057757,ENSG00000066926,ENSG00000086065,ENSG00000086232,ENSG00000088992,ENSG00000100097,ENSG00000100219,ENSG00000100225,ENSG00000100320,ENSG00000102145,ENSG00000103056,ENSG00000105855,ENSG00000111537,ENSG00000113083,ENSG00000115415,ENSG00000117586,ENSG00000118689,ENSG00000124098,ENSG00000131747,ENSG00000135047,ENSG00000137193,ENSG00000137265…	0.00793594	41	965
GO:BP	GO:0006325	chromatin organization	ENSG00000073111,ENSG00000100784,ENSG00000113368,ENSG00000114166,ENSG00000119969,ENSG00000123485,ENSG00000124635,ENSG00000137265,ENSG00000142453,ENSG00000149554,ENSG00000153046,ENSG00000156414,ENSG00000162367,ENSG00000163840,ENSG00000164104,ENSG00000167670,ENSG00000169679,ENSG00000178685,ENSG00000181218,ENSG00000183598,ENSG00000184357,ENSG00000186871,ENSG00000188486,ENSG00000197061,ENSG00000197153…	0.00931826	52	816
GO:BP	GO:0031324	negative regulation of cellular metabolic process	ENSG00000001084,ENSG00000004468,ENSG00000004939,ENSG00000008441,ENSG00000010030,ENSG00000024526,ENSG00000030110,ENSG00000051341,ENSG00000060138,ENSG00000065978,ENSG00000073792,ENSG00000086232,ENSG00000088827,ENSG00000089127,ENSG00000094804,ENSG00000100219,ENSG00000100298,ENSG00000100320,ENSG00000100614,ENSG00000100784,ENSG00000101928,ENSG00000102145,ENSG00000103056,ENSG00000103342,ENSG00000104973…	0.00986778	48	3226
GO:BP	GO:0019730	antimicrobial humoral response	ENSG00000109272,ENSG00000124635,ENSG00000132465,ENSG00000163220,ENSG00000163221,ENSG00000163735,ENSG00000163736,ENSG00000169245,ENSG00000197903,ENSG00000211890,ENSG00000211896,ENSG00000239951,ENSG00000273802,ENSG00000274290,ENSG00000277224,ENSG00000278588	0.0103548	16	131
GO:BP	GO:0031325	positive regulation of cellular metabolic process	ENSG00000004468,ENSG00000008441,ENSG00000013561,ENSG00000022840,ENSG00000034152,ENSG00000039068,ENSG00000051180,ENSG00000057757,ENSG00000060138,ENSG00000065978,ENSG00000073792,ENSG00000082146,ENSG00000087589,ENSG00000088325,ENSG00000088992,ENSG00000089127,ENSG00000090238,ENSG00000092853,ENSG00000099250,ENSG00000100219,ENSG00000100225,ENSG00000100614,ENSG00000100784,ENSG00000101057,ENSG00000101782…	0.0108002	60	3346
GO:BP	GO:0006310	DNA recombination	ENSG00000029993,ENSG00000051180,ENSG00000051341,ENSG00000071539,ENSG00000073111,ENSG00000076003,ENSG00000104738,ENSG00000111602,ENSG00000117586,ENSG00000127423,ENSG00000131153,ENSG00000131747,ENSG00000149554,ENSG00000156127,ENSG00000160957,ENSG00000164104,ENSG00000166169,ENSG00000166508,ENSG00000168496,ENSG00000174371,ENSG00000184357,ENSG00000188486,ENSG00000196584	0.0108523	23	334
GO:BP	GO:0045892	negative regulation of DNA-templated transcription	ENSG00000001084,ENSG00000004468,ENSG00000008441,ENSG00000010030,ENSG00000024526,ENSG00000060138,ENSG00000065978,ENSG00000100219,ENSG00000100320,ENSG00000100614,ENSG00000100784,ENSG00000101928,ENSG00000102145,ENSG00000104973,ENSG00000105173,ENSG00000105967,ENSG00000110693,ENSG00000111537,ENSG00000111602,ENSG00000112312,ENSG00000114166,ENSG00000115415,ENSG00000117586,ENSG00000117724,ENSG00000118689…	0.0108958	27	1333
GO:BP	GO:0009892	negative regulation of metabolic process	ENSG00000001084,ENSG00000004468,ENSG00000004939,ENSG00000008441,ENSG00000010030,ENSG00000024526,ENSG00000030110,ENSG00000034713,ENSG00000051341,ENSG00000060138,ENSG00000065978,ENSG00000073792,ENSG00000086232,ENSG00000088827,ENSG00000089127,ENSG00000094804,ENSG00000100219,ENSG00000100298,ENSG00000100320,ENSG00000100614,ENSG00000100784,ENSG00000101928,ENSG00000102145,ENSG00000103056,ENSG00000103342…	0.0113409	60	3455
GO:BP	GO:0044774	mitotic DNA integrity checkpoint signaling	ENSG00000075218,ENSG00000085840,ENSG00000092853,ENSG00000094804,ENSG00000132819,ENSG00000140534,ENSG00000143476,ENSG00000149554,ENSG00000165891,ENSG00000166851,ENSG00000184481	0.0113608	11	91
GO:BP	GO:0033314	mitotic DNA replication checkpoint signaling	ENSG00000085840,ENSG00000092853,ENSG00000094804	0.0124676	3	11
GO:BP	GO:0008608	attachment of spindle microtubules to kinetochore	ENSG00000076382,ENSG00000114166,ENSG00000117650,ENSG00000134057,ENSG00000143228,ENSG00000161800,ENSG00000161888,ENSG00000167513	0.0125192	8	53
GO:BP	GO:0032875	regulation of DNA endoreduplication	ENSG00000112029,ENSG00000129173,ENSG00000165891	0.0131783	3	3
GO:BP	GO:0010558	negative regulation of macromolecule biosynthetic process	ENSG00000001084,ENSG00000004468,ENSG00000008441,ENSG00000010030,ENSG00000024526,ENSG00000030110,ENSG00000060138,ENSG00000065978,ENSG00000073792,ENSG00000086232,ENSG00000088827,ENSG00000089127,ENSG00000100219,ENSG00000100298,ENSG00000100320,ENSG00000100614,ENSG00000100784,ENSG00000101928,ENSG00000102145,ENSG00000103056,ENSG00000103342,ENSG00000104973,ENSG00000105173,ENSG00000105426,ENSG00000105855…	0.0133481	43	2773
GO:BP	GO:0012501	programmed cell death	ENSG00000001084,ENSG00000004468,ENSG00000030110,ENSG00000060138,ENSG00000062524,ENSG00000073111,ENSG00000082146,ENSG00000088325,ENSG00000099250,ENSG00000099804,ENSG00000100097,ENSG00000100219,ENSG00000100225,ENSG00000100290,ENSG00000101057,ENSG00000102145,ENSG00000104765,ENSG00000105701,ENSG00000107262,ENSG00000108387,ENSG00000111537,ENSG00000113083,ENSG00000115415,ENSG00000117226,ENSG00000117228…	0.0141367	67	1984
GO:BP	GO:0048583	regulation of response to stimulus	ENSG00000001084,ENSG00000004468,ENSG00000013561,ENSG00000030110,ENSG00000034152,ENSG00000051180,ENSG00000051341,ENSG00000060138,ENSG00000062524,ENSG00000066279,ENSG00000066926,ENSG00000068079,ENSG00000072134,ENSG00000082146,ENSG00000086232,ENSG00000087589,ENSG00000089127,ENSG00000092470,ENSG00000099250,ENSG00000099804,ENSG00000100097,ENSG00000100219,ENSG00000100225,ENSG00000100614,ENSG00000101782…	0.014329	104	3939
GO:BP	GO:0006468	protein phosphorylation	ENSG00000030110,ENSG00000034152,ENSG00000051180,ENSG00000062524,ENSG00000066926,ENSG00000082146,ENSG00000086232,ENSG00000087589,ENSG00000088325,ENSG00000092853,ENSG00000094804,ENSG00000099250,ENSG00000100219,ENSG00000100526,ENSG00000100784,ENSG00000101782,ENSG00000102145,ENSG00000103056,ENSG00000105173,ENSG00000105701	0.0146754	20	1346
GO:BP	GO:0051225	spindle assembly	ENSG00000066279,ENSG00000076382,ENSG00000086065,ENSG00000088325,ENSG00000101057,ENSG00000112029,ENSG00000117650,ENSG00000123473,ENSG00000138160,ENSG00000157456,ENSG00000161800,ENSG00000166851	0.0149092	12	133
GO:BP	GO:0010999	regulation of eIF2 alpha phosphorylation by heme	ENSG00000066926,ENSG00000086232	0.0154071	2	2
GO:BP	GO:0042981	regulation of apoptotic process	ENSG00000001084,ENSG00000004468,ENSG00000030110,ENSG00000060138,ENSG00000062524,ENSG00000082146,ENSG00000099250,ENSG00000099804,ENSG00000100097,ENSG00000100219,ENSG00000100225,ENSG00000100290,ENSG00000101057,ENSG00000102145,ENSG00000104765,ENSG00000105701,ENSG00000107262,ENSG00000108387,ENSG00000111537,ENSG00000113083,ENSG00000115415,ENSG00000118689,ENSG00000119917,ENSG00000119922,ENSG00000119969…	0.0162988	31	1463
GO:BP	GO:0019079	viral genome replication	ENSG00000089127,ENSG00000100298,ENSG00000111331,ENSG00000111335,ENSG00000115267,ENSG00000128383,ENSG00000130303,ENSG00000131747,ENSG00000135114,ENSG00000152778,ENSG00000185745,ENSG00000185885,ENSG00000188313	0.0172089	13	128
GO:BP	GO:0006959	humoral immune response	ENSG00000109272,ENSG00000111537,ENSG00000124635,ENSG00000132465,ENSG00000149131,ENSG00000163220,ENSG00000163221,ENSG00000163735,ENSG00000163736,ENSG00000167768,ENSG00000169245,ENSG00000173372,ENSG00000174371,ENSG00000175899,ENSG00000197721,ENSG00000197903,ENSG00000211890,ENSG00000211896,ENSG00000239951,ENSG00000273802,ENSG00000274290,ENSG00000277224,ENSG00000278588	0.0175394	23	254
GO:BP	GO:0032728	positive regulation of interferon-beta production	ENSG00000089127,ENSG00000101782,ENSG00000111331,ENSG00000111335,ENSG00000115267	0.0181907	5	42
GO:BP	GO:0001932	regulation of protein phosphorylation	ENSG00000030110,ENSG00000034152,ENSG00000051180,ENSG00000066926,ENSG00000082146,ENSG00000086232,ENSG00000087589,ENSG00000088325,ENSG00000092853,ENSG00000094804,ENSG00000099250,ENSG00000100219,ENSG00000100526,ENSG00000102145,ENSG00000103056,ENSG00000105701	0.0182094	16	910
GO:BP	GO:0000082	G1/S transition of mitotic cell cycle	ENSG00000075218,ENSG00000094804,ENSG00000099804,ENSG00000100225,ENSG00000100526,ENSG00000100911,ENSG00000103342,ENSG00000105173	0.0193529	8	213
GO:BP	GO:0006778	porphyrin-containing compound metabolic process	ENSG00000013306,ENSG00000066926,ENSG00000086232,ENSG00000090013,ENSG00000106605	0.0200499	5	55
GO:BP	GO:0051239	regulation of multicellular organismal process	ENSG00000001084,ENSG00000004468,ENSG00000022840,ENSG00000025708,ENSG00000029993,ENSG00000034152,ENSG00000039068,ENSG00000057757,ENSG00000060138,ENSG00000066279,ENSG00000072134,ENSG00000073792,ENSG00000088827,ENSG00000088992,ENSG00000089127,ENSG00000091181,ENSG00000099194,ENSG00000099250,ENSG00000100097,ENSG00000100219,ENSG00000100225,ENSG00000100320,ENSG00000100784,ENSG00000101782,ENSG00000102145…	0.020191	41	2955
GO:BP	GO:0031349	positive regulation of defense response	ENSG00000068079,ENSG00000089127,ENSG00000100097,ENSG00000101782,ENSG00000105426,ENSG00000108771,ENSG00000111331,ENSG00000111537,ENSG00000115267,ENSG00000117586,ENSG00000123240,ENSG00000130164,ENSG00000135114,ENSG00000137265,ENSG00000137628,ENSG00000138496,ENSG00000145335,ENSG00000150337,ENSG00000154451,ENSG00000163220,ENSG00000163221,ENSG00000163568,ENSG00000164104	0.020205	23	471
GO:BP	GO:0019219	regulation of nucleobase-containing compound metabolic process	ENSG00000001084,ENSG00000004468,ENSG00000004939,ENSG00000008441,ENSG00000010030,ENSG00000013561,ENSG00000022840,ENSG00000024526,ENSG00000029993,ENSG00000034152,ENSG00000039068,ENSG00000051180,ENSG00000051341,ENSG00000057757,ENSG00000060138	0.0204512	15	4063
GO:BP	GO:0031327	negative regulation of cellular biosynthetic process	ENSG00000001084,ENSG00000004468,ENSG00000008441,ENSG00000010030,ENSG00000024526,ENSG00000030110,ENSG00000060138,ENSG00000065978,ENSG00000073792,ENSG00000086232,ENSG00000088827,ENSG00000089127,ENSG00000100219,ENSG00000100298,ENSG00000100320,ENSG00000100614,ENSG00000100784,ENSG00000101928,ENSG00000102145,ENSG00000103056,ENSG00000103342,ENSG00000104973,ENSG00000105173,ENSG00000105426,ENSG00000105855…	0.021237	43	2824
GO:BP	GO:0051098	regulation of binding	ENSG00000099250,ENSG00000102145,ENSG00000104973,ENSG00000111537,ENSG00000112312,ENSG00000117632,ENSG00000119922,ENSG00000123485,ENSG00000135924,ENSG00000138496,ENSG00000155962,ENSG00000159023,ENSG00000163840,ENSG00000164104,ENSG00000166851,ENSG00000167513,ENSG00000183691,ENSG00000185745	0.0215311	18	243
GO:BP	GO:0010508	positive regulation of autophagy	ENSG00000100219,ENSG00000100225,ENSG00000104765,ENSG00000111537,ENSG00000113595,ENSG00000118689,ENSG00000123240,ENSG00000130147,ENSG00000132274,ENSG00000149212,ENSG00000150867,ENSG00000162722	0.0218678	12	152
GO:BP	GO:2001234	negative regulation of apoptotic signaling pathway	ENSG00000001084,ENSG00000030110,ENSG00000060138,ENSG00000082146,ENSG00000099250,ENSG00000100219,ENSG00000100225,ENSG00000102145	0.0219983	8	236
GO:BP	GO:0035456	response to interferon-beta	ENSG00000089127,ENSG00000099804,ENSG00000115415,ENSG00000130303,ENSG00000163568,ENSG00000185885,ENSG00000188313	0.0225669	7	34
GO:BP	GO:0045646	regulation of erythrocyte differentiation	ENSG00000100320,ENSG00000102145,ENSG00000115415,ENSG00000118689,ENSG00000124098,ENSG00000162367,ENSG00000164104	0.0226826	7	44
GO:BP	GO:0051303	establishment of chromosome localization	ENSG00000076382,ENSG00000086065,ENSG00000114166,ENSG00000117650,ENSG00000117724,ENSG00000122952,ENSG00000134057,ENSG00000143228,ENSG00000161800,ENSG00000161888,ENSG00000167513	0.0236471	11	116
GO:BP	GO:0009890	negative regulation of biosynthetic process	ENSG00000001084,ENSG00000004468,ENSG00000008441,ENSG00000010030,ENSG00000024526,ENSG00000030110,ENSG00000060138,ENSG00000065978,ENSG00000073792,ENSG00000086232,ENSG00000088827,ENSG00000089127,ENSG00000100219,ENSG00000100298,ENSG00000100320,ENSG00000100614,ENSG00000100784,ENSG00000101928,ENSG00000102145,ENSG00000103056,ENSG00000103342,ENSG00000104973,ENSG00000105173,ENSG00000105426,ENSG00000105855…	0.0240608	43	2838
GO:BP	GO:0045648	positive regulation of erythrocyte differentiation	ENSG00000102145,ENSG00000115415,ENSG00000118689,ENSG00000124098,ENSG00000162367,ENSG00000164104	0.0252694	6	30
GO:BP	GO:0009894	regulation of catabolic process	ENSG00000001084,ENSG00000004939,ENSG00000013561,ENSG00000034713,ENSG00000039068,ENSG00000057757,ENSG00000060138,ENSG00000065978,ENSG00000073792,ENSG00000100219,ENSG00000100225,ENSG00000100911,ENSG00000104765,ENSG00000105701,ENSG00000111537,ENSG00000113595,ENSG00000114166,ENSG00000118689,ENSG00000123240,ENSG00000125818,ENSG00000130147,ENSG00000130164,ENSG00000132274,ENSG00000132819,ENSG00000135924…	0.0272945	41	1026
GO:BP	GO:0061844	antimicrobial humoral immune response mediated by antimicrobial peptide	ENSG00000109272,ENSG00000124635,ENSG00000163220,ENSG00000163221,ENSG00000163735,ENSG00000163736,ENSG00000169245,ENSG00000197903,ENSG00000273802,ENSG00000274290,ENSG00000277224,ENSG00000278588	0.0288687	12	83
GO:BP	GO:0009189	deoxyribonucleoside diphosphate biosynthetic process	ENSG00000134326,ENSG00000143774,ENSG00000154027	0.0304619	3	4
GO:BP	GO:2000104	negative regulation of DNA-templated DNA replication	ENSG00000111602,ENSG00000112029,ENSG00000112312,ENSG00000167513	0.0314817	4	9
GO:BP	GO:0051447	negative regulation of meiotic cell cycle	ENSG00000071539,ENSG00000112029,ENSG00000112742,ENSG00000122952	0.0337972	4	19
GO:BP	GO:0008156	negative regulation of DNA replication	ENSG00000094804,ENSG00000111602,ENSG00000112029,ENSG00000112312	0.0357076	4	25
GO:BP	GO:0071222	cellular response to lipopolysaccharide	ENSG00000034152,ENSG00000086065,ENSG00000100219,ENSG00000102145,ENSG00000109272,ENSG00000117226,ENSG00000117586,ENSG00000120217,ENSG00000134326,ENSG00000154451,ENSG00000163735,ENSG00000163736,ENSG00000164104,ENSG00000165806,ENSG00000169245	0.0359396	15	214
GO:BP	GO:0042127	regulation of cell population proliferation	ENSG00000004468,ENSG00000022840,ENSG00000030110,ENSG00000062524,ENSG00000066279,ENSG00000068079,ENSG00000086232,ENSG00000088992,ENSG00000091181,ENSG00000094804,ENSG00000099250,ENSG00000100219,ENSG00000100320,ENSG00000100526,ENSG00000102145,ENSG00000103056,ENSG00000104973,ENSG00000105173,ENSG00000111537,ENSG00000112029,ENSG00000112742,ENSG00000114166,ENSG00000115415,ENSG00000117586,ENSG00000118689…	0.0380126	44	1683
GO:BP	GO:0042325	regulation of phosphorylation	ENSG00000030110,ENSG00000034152,ENSG00000051180,ENSG00000066926,ENSG00000082146,ENSG00000086232,ENSG00000087589,ENSG00000088325,ENSG00000092853,ENSG00000094804,ENSG00000099250,ENSG00000100219,ENSG00000100526,ENSG00000102145,ENSG00000103056,ENSG00000105701	0.0382211	16	966
GO:BP	GO:0002682	regulation of immune system process	ENSG00000004468,ENSG00000029993,ENSG00000057757,ENSG00000068079,ENSG00000088992,ENSG00000089127,ENSG00000100097,ENSG00000100219,ENSG00000100225,ENSG00000100320,ENSG00000101782,ENSG00000102145,ENSG00000103056,ENSG00000105426,ENSG00000108771,ENSG00000111331,ENSG00000111537,ENSG00000111796,ENSG00000113083,ENSG00000115267,ENSG00000115415,ENSG00000117228,ENSG00000117586,ENSG00000118689,ENSG00000120217…	0.03844	55	1512
GO:BP	GO:0051099	positive regulation of binding	ENSG00000099250,ENSG00000104973,ENSG00000111537,ENSG00000112312,ENSG00000117632,ENSG00000138496,ENSG00000155962,ENSG00000159023,ENSG00000163840,ENSG00000164104,ENSG00000167513	0.0413406	11	123
GO:BP	GO:0033013	tetrapyrrole metabolic process	ENSG00000013306,ENSG00000066926,ENSG00000086232,ENSG00000090013,ENSG00000106605	0.0423924	5	64
GO:BP	GO:0000724	double-strand break repair via homologous recombination	ENSG00000051180,ENSG00000051341,ENSG00000073111,ENSG00000076003,ENSG00000104738,ENSG00000111602,ENSG00000127423,ENSG00000131153,ENSG00000149554,ENSG00000160957,ENSG00000166169,ENSG00000166508,ENSG00000168496,ENSG00000188486,ENSG00000196584	0.0430952	15	176
GO:BP	GO:0044818	mitotic G2/M transition checkpoint	ENSG00000085840,ENSG00000092853,ENSG00000094804,ENSG00000140534,ENSG00000143476,ENSG00000149554,ENSG00000166851,ENSG00000184481	0.0438727	8	53
GO:BP	GO:0046984	regulation of hemoglobin biosynthetic process	ENSG00000066926,ENSG00000086232,ENSG00000147454,ENSG00000196517	0.0450403	4	8
GO:BP	GO:0065009	regulation of molecular function	ENSG00000030110,ENSG00000034152,ENSG00000034713,ENSG00000073111,ENSG00000082146,ENSG00000087589,ENSG00000088325,ENSG00000088992,ENSG00000089127,ENSG00000092853,ENSG00000094804,ENSG00000099250,ENSG00000100526,ENSG00000100784,ENSG00000102145,ENSG00000104973,ENSG00000108106,ENSG00000111331,ENSG00000111537,ENSG00000112029,ENSG00000112312,ENSG00000114166,ENSG00000117586,ENSG00000117632,ENSG00000117650…	0.0451694	58	1799
GO:BP	GO:0042832	defense response to protozoan	ENSG00000117228,ENSG00000137265,ENSG00000156127,ENSG00000162654,ENSG00000172331,ENSG00000183347	0.0452254	6	27
GO:BP	GO:0016310	phosphorylation	ENSG00000030110,ENSG00000034152,ENSG00000051180,ENSG00000062524,ENSG00000066926,ENSG00000082146,ENSG00000086232,ENSG00000087589,ENSG00000088325,ENSG00000092853,ENSG00000094804,ENSG00000099250,ENSG00000100219,ENSG00000100526,ENSG00000100784,ENSG00000101782,ENSG00000102145,ENSG00000103056,ENSG00000105173,ENSG00000105701,ENSG00000111537,ENSG00000112742,ENSG00000113083,ENSG00000117650,ENSG00000118507…	0.0467432	58	1579
GO:BP	GO:0044843	cell cycle G1/S phase transition	ENSG00000075218,ENSG00000094804,ENSG00000099804,ENSG00000100225,ENSG00000100526,ENSG00000100911,ENSG00000103342,ENSG00000105173	0.0473524	8	241
GO:CC	GO:0000786	nucleosome	ENSG00000124635,ENSG00000137265,ENSG00000158373,ENSG00000181218,ENSG00000183598,ENSG00000184270,ENSG00000184357,ENSG00000188486,ENSG00000196787,ENSG00000197061,ENSG00000197153,ENSG00000197903,ENSG00000203811,ENSG00000203814,ENSG00000233822,ENSG00000270882,ENSG00000273703,ENSG00000273802,ENSG00000273983,ENSG00000274290,ENSG00000274618,ENSG00000274641,ENSG00000274997,ENSG00000275126,ENSG00000275221…	7,10124281548621e-28	42	135
GO:CC	GO:0019814	immunoglobulin complex	ENSG00000132465,ENSG00000211625,ENSG00000211659,ENSG00000211663,ENSG00000211668,ENSG00000211670,ENSG00000211673,ENSG00000211677,ENSG00000211679,ENSG00000211890,ENSG00000211896,ENSG00000211934,ENSG00000211938,ENSG00000211941,ENSG00000211943,ENSG00000211945,ENSG00000211947,ENSG00000211949,ENSG00000211950,ENSG00000211955,ENSG00000211964,ENSG00000211965,ENSG00000211966,ENSG00000211972,ENSG00000232216…	7,08036516668406e-22	37	152
GO:CC	GO:0005737	cytoplasm	ENSG00000001084,ENSG00000002549,ENSG00000004939,ENSG00000013306,ENSG00000013561,ENSG00000022840,ENSG00000025708,ENSG00000029534,ENSG00000029993,ENSG00000030110,ENSG00000034152,ENSG00000034713,ENSG00000039068,ENSG00000043093,ENSG00000051180,ENSG00000051341,ENSG00000057757,ENSG00000060138,ENSG00000063854,ENSG00000065911,ENSG00000065978,ENSG00000066279,ENSG00000066926,ENSG00000068079,ENSG00000068489…	1,73499268479553e-19	367	12345
GO:CC	GO:0005829	cytosol	ENSG00000001084,ENSG00000013561,ENSG00000022840,ENSG00000025708,ENSG00000029534,ENSG00000030110,ENSG00000034152,ENSG00000034713,ENSG00000043093,ENSG00000051180,ENSG00000051341,ENSG00000060138,ENSG00000063854,ENSG00000065978,ENSG00000068079,ENSG00000070182,ENSG00000072134,ENSG00000072571,ENSG00000073792,ENSG00000075218,ENSG00000076382,ENSG00000076770,ENSG00000082146,ENSG00000085840,ENSG00000086065…	6,48027940014089e-16	184	5487
GO:CC	GO:0098687	chromosomal region	ENSG00000051180,ENSG00000073111,ENSG00000076003,ENSG00000076382,ENSG00000085840,ENSG00000086065,ENSG00000100162,ENSG00000104738,ENSG00000109805,ENSG00000112742,ENSG00000114166,ENSG00000117650,ENSG00000117724,ENSG00000119969,ENSG00000122952,ENSG00000123485,ENSG00000124635,ENSG00000131747,ENSG00000132646,ENSG00000134057,ENSG00000136819,ENSG00000143228,ENSG00000149554,ENSG00000151725,ENSG00000156970…	4,05025181602087e-14	49	402
GO:CC	GO:0000775	chromosome, centromeric region	ENSG00000076382,ENSG00000086065,ENSG00000100162,ENSG00000109805,ENSG00000112742,ENSG00000114166,ENSG00000117650,ENSG00000117724,ENSG00000119969,ENSG00000122952,ENSG00000123485,ENSG00000124635,ENSG00000131747,ENSG00000134057,ENSG00000136819,ENSG00000143228,ENSG00000151725,ENSG00000156970,ENSG00000161888,ENSG00000163535,ENSG00000164109,ENSG00000166851,ENSG00000167513,ENSG00000169679,ENSG00000171320…	1,60468447887089e-12	37	259
GO:CC	GO:0005654	nucleoplasm	ENSG00000008441,ENSG00000010030,ENSG00000013561,ENSG00000034152,ENSG00000043093,ENSG00000051180,ENSG00000051341,ENSG00000065328,ENSG00000065978,ENSG00000068079,ENSG00000073111,ENSG00000075218,ENSG00000076003,ENSG00000076382,ENSG00000076770,ENSG00000077152,ENSG00000085840,ENSG00000088325,ENSG00000088992,ENSG00000089127,ENSG00000090013,ENSG00000091651,ENSG00000092853,ENSG00000094804,ENSG00000099804…	5,96508942018594e-12	143	4220
GO:CC	GO:0005576	extracellular region	ENSG00000002549,ENSG00000004468,ENSG00000004939,ENSG00000039068,ENSG00000065911,ENSG00000065978,ENSG00000068079,ENSG00000071967,ENSG00000083857,ENSG00000086065,ENSG00000087301,ENSG00000088827,ENSG00000089127,ENSG00000090013,ENSG00000091129,ENSG00000091181,ENSG00000099250,ENSG00000100012,ENSG00000100097,ENSG00000100336,ENSG00000100342,ENSG00000100911,ENSG00000103056,ENSG00000103534,ENSG00000105088…	7,96767210329199e-11	206	4213
GO:CC	GO:0061638	CENP-A containing chromatin	ENSG00000124635,ENSG00000197061,ENSG00000270882,ENSG00000274618,ENSG00000275126,ENSG00000276180,ENSG00000277075,ENSG00000277157,ENSG00000278463,ENSG00000278637,ENSG00000278705	1,67015301753758e-10	11	18
GO:CC	GO:0043505	CENP-A containing nucleosome	ENSG00000124635,ENSG00000197061,ENSG00000270882,ENSG00000274618,ENSG00000275126,ENSG00000276180,ENSG00000277075,ENSG00000277157,ENSG00000278463,ENSG00000278637,ENSG00000278705	1,67015301753758e-10	11	18
GO:CC	GO:0005615	extracellular space	ENSG00000002549,ENSG00000004468,ENSG00000004939,ENSG00000039068,ENSG00000065911,ENSG00000065978,ENSG00000068079,ENSG00000071967,ENSG00000083857,ENSG00000086065,ENSG00000087301,ENSG00000090013,ENSG00000091181,ENSG00000099250,ENSG00000100012,ENSG00000100097,ENSG00000100336,ENSG00000100342,ENSG00000100911,ENSG00000103534,ENSG00000105088,ENSG00000105426,ENSG00000105855,ENSG00000105926,ENSG00000106605…	1,80599848660456e-10	171	3303
GO:CC	GO:0034506	chromosome, centromeric core domain	ENSG00000124635,ENSG00000197061,ENSG00000270882,ENSG00000274618,ENSG00000275126,ENSG00000276180,ENSG00000277075,ENSG00000277157,ENSG00000278463,ENSG00000278637,ENSG00000278705	3,85791193205823e-10	11	19
GO:CC	GO:0070062	extracellular exosome	ENSG00000002549,ENSG00000004468,ENSG00000004939,ENSG00000039068,ENSG00000065978,ENSG00000071967,ENSG00000083857,ENSG00000086065,ENSG00000087301,ENSG00000090013,ENSG00000100012,ENSG00000100097,ENSG00000100911,ENSG00000103534,ENSG00000105426,ENSG00000105855,ENSG00000105926,ENSG00000106605,ENSG00000108679,ENSG00000113924,ENSG00000115902,ENSG00000117592,ENSG00000117632,ENSG00000119888,ENSG00000120217…	5,14457296666097e-10	125	2109
GO:CC	GO:0043230	extracellular organelle	ENSG00000002549,ENSG00000004468,ENSG00000004939,ENSG00000039068,ENSG00000065978,ENSG00000071967,ENSG00000083857,ENSG00000086065,ENSG00000087301,ENSG00000090013,ENSG00000100012,ENSG00000100097,ENSG00000100911,ENSG00000103534,ENSG00000105426,ENSG00000105855,ENSG00000105926,ENSG00000106605,ENSG00000108679,ENSG00000113924,ENSG00000115902,ENSG00000117592,ENSG00000117632,ENSG00000119888,ENSG00000120217…	5,34163011378347e-10	126	2134
GO:CC	GO:0065010	extracellular membrane-bounded organelle	ENSG00000002549,ENSG00000004468,ENSG00000004939,ENSG00000039068,ENSG00000065978,ENSG00000071967,ENSG00000083857,ENSG00000086065,ENSG00000087301,ENSG00000090013,ENSG00000100012,ENSG00000100097,ENSG00000100911,ENSG00000103534,ENSG00000105426,ENSG00000105855,ENSG00000105926,ENSG00000106605,ENSG00000108679,ENSG00000113924,ENSG00000115902,ENSG00000117592,ENSG00000117632,ENSG00000119888,ENSG00000120217…	5,34163011378347e-10	126	2134
GO:CC	GO:0005694	chromosome	ENSG00000008441,ENSG00000010030,ENSG00000029993,ENSG00000051180,ENSG00000051341,ENSG00000065328,ENSG00000071539,ENSG00000073111,ENSG00000076003,ENSG00000076382,ENSG00000085840,ENSG00000086065,ENSG00000091651,ENSG00000092470,ENSG00000100162,ENSG00000102145,ENSG00000104738,ENSG00000105967,ENSG00000109674,ENSG00000109805,ENSG00000110693,ENSG00000111602,ENSG00000112742,ENSG00000114166,ENSG00000115415…	6,20352845759615e-10	118	1949
GO:CC	GO:1903561	extracellular vesicle	ENSG00000002549,ENSG00000004468,ENSG00000004939,ENSG00000039068,ENSG00000065978,ENSG00000071967,ENSG00000083857,ENSG00000086065,ENSG00000087301,ENSG00000090013,ENSG00000100012,ENSG00000100097,ENSG00000100911,ENSG00000103534,ENSG00000105426,ENSG00000105855,ENSG00000105926,ENSG00000106605,ENSG00000108679,ENSG00000113924,ENSG00000115902,ENSG00000117592,ENSG00000117632,ENSG00000119888,ENSG00000120217…	1,11948192583867e-09	125	2133
GO:CC	GO:0072562	blood microparticle	ENSG00000004939,ENSG00000100342,ENSG00000108679,ENSG00000126838,ENSG00000132465,ENSG00000149131,ENSG00000167768,ENSG00000175899,ENSG00000211659,ENSG00000211677,ENSG00000211679,ENSG00000211890,ENSG00000211896,ENSG00000211938,ENSG00000211949,ENSG00000239951,ENSG00000239975,ENSG00000240382,ENSG00000241351,ENSG00000242371,ENSG00000243238,ENSG00000244437,ENSG00000257017	1,92192056984405e-09	23	136
GO:CC	GO:0000779	condensed chromosome, centromeric region	ENSG00000076382,ENSG00000086065,ENSG00000100162,ENSG00000109805,ENSG00000112742,ENSG00000114166,ENSG00000117650,ENSG00000117724,ENSG00000122952,ENSG00000123485,ENSG00000134057,ENSG00000143228,ENSG00000151725,ENSG00000156970,ENSG00000161888,ENSG00000163535,ENSG00000164109,ENSG00000166851,ENSG00000167513,ENSG00000169679	4,52953609769409e-08	20	182
GO:CC	GO:0000776	kinetochore	ENSG00000076382,ENSG00000086065,ENSG00000100162,ENSG00000112742,ENSG00000114166,ENSG00000117650,ENSG00000117724,ENSG00000122952,ENSG00000123485,ENSG00000134057,ENSG00000143228,ENSG00000151725,ENSG00000156970,ENSG00000161888,ENSG00000163535,ENSG00000164109,ENSG00000166851,ENSG00000167513,ENSG00000169679	1,08975588026013e-07	19	171
GO:CC	GO:0000793	condensed chromosome	ENSG00000051180,ENSG00000076382,ENSG00000086065,ENSG00000100162,ENSG00000109805,ENSG00000112742,ENSG00000114166,ENSG00000117650,ENSG00000117724,ENSG00000122952,ENSG00000123485,ENSG00000131747,ENSG00000134057,ENSG00000143228,ENSG00000149554,ENSG00000151725,ENSG00000156970,ENSG00000161888,ENSG00000163535,ENSG00000164104,ENSG00000164109,ENSG00000166851,ENSG00000167513,ENSG00000169679	1,36811757713989e-07	24	282
GO:CC	GO:0070013	intracellular organelle lumen	ENSG00000008441,ENSG00000010030,ENSG00000013561,ENSG00000034152,ENSG00000043093,ENSG00000051180,ENSG00000051341,ENSG00000063854,ENSG00000065328,ENSG00000065911,ENSG00000065978,ENSG00000066926,ENSG00000068079,ENSG00000073111,ENSG00000075218,ENSG00000076003,ENSG00000076382,ENSG00000076770,ENSG00000077152,ENSG00000085840,ENSG00000087301,ENSG00000088325,ENSG00000088992,ENSG00000089127,ENSG00000090013…	3,16849937376055e-07	187	6657
GO:CC	GO:0031974	membrane-enclosed lumen	ENSG00000008441,ENSG00000010030,ENSG00000013561,ENSG00000034152,ENSG00000043093,ENSG00000051180,ENSG00000051341,ENSG00000063854,ENSG00000065328,ENSG00000065911,ENSG00000065978,ENSG00000066926,ENSG00000068079,ENSG00000073111,ENSG00000075218,ENSG00000076003,ENSG00000076382,ENSG00000076770,ENSG00000077152,ENSG00000085840,ENSG00000087301,ENSG00000088325,ENSG00000088992,ENSG00000089127,ENSG00000090013…	3,16849937376055e-07	187	6657
GO:CC	GO:0043233	organelle lumen	ENSG00000008441,ENSG00000010030,ENSG00000013561,ENSG00000034152,ENSG00000043093,ENSG00000051180,ENSG00000051341,ENSG00000063854,ENSG00000065328,ENSG00000065911,ENSG00000065978,ENSG00000066926,ENSG00000068079,ENSG00000073111,ENSG00000075218,ENSG00000076003,ENSG00000076382,ENSG00000076770,ENSG00000077152,ENSG00000085840,ENSG00000087301,ENSG00000088325,ENSG00000088992,ENSG00000089127,ENSG00000090013…	3,16849937376055e-07	187	6657
GO:CC	GO:0005856	cytoskeleton	ENSG00000004939,ENSG00000029534,ENSG00000039068,ENSG00000051180,ENSG00000066279,ENSG00000070182,ENSG00000072571,ENSG00000073792,ENSG00000075218,ENSG00000076382,ENSG00000079308,ENSG00000086065,ENSG00000087589,ENSG00000088325,ENSG00000094804,ENSG00000099250,ENSG00000100558,ENSG00000105173,ENSG00000108387,ENSG00000112029,ENSG00000112742,ENSG00000112984,ENSG00000113368,ENSG00000114166,ENSG00000115902…	5,35947164624813e-07	87	2430
GO:CC	GO:0000940	outer kinetochore	ENSG00000117724,ENSG00000122952,ENSG00000134057,ENSG00000143228,ENSG00000156970,ENSG00000161888,ENSG00000166851,ENSG00000169679	5,97606824341637e-07	8	21
GO:CC	GO:0000307	cyclin-dependent protein kinase holoenzyme complex	ENSG00000105173,ENSG00000118816,ENSG00000123975,ENSG00000132646,ENSG00000134057,ENSG00000135083,ENSG00000145386,ENSG00000157456,ENSG00000162063,ENSG00000173207,ENSG00000175305	4,68461049456695e-06	11	59
GO:CC	GO:0000228	nuclear chromosome	ENSG00000051180,ENSG00000065328,ENSG00000073111,ENSG00000076003,ENSG00000085840,ENSG00000091651,ENSG00000104738,ENSG00000109805,ENSG00000111602,ENSG00000117650,ENSG00000131153,ENSG00000131747,ENSG00000132646	6,32626334979431e-05	13	222
GO:CC	GO:0031981	nuclear lumen	ENSG00000008441,ENSG00000010030,ENSG00000013561,ENSG00000034152,ENSG00000043093,ENSG00000051180,ENSG00000051341,ENSG00000065328,ENSG00000065978,ENSG00000068079,ENSG00000073111,ENSG00000075218,ENSG00000076003,ENSG00000076382,ENSG00000076770,ENSG00000077152,ENSG00000085840,ENSG00000088325,ENSG00000088992,ENSG00000089127,ENSG00000090013,ENSG00000090238,ENSG00000091651,ENSG00000092853,ENSG00000094804…	8,33274204749805e-05	148	5521
GO:CC	GO:0000781	chromosome, telomeric region	ENSG00000051180,ENSG00000073111,ENSG00000076003,ENSG00000085840,ENSG00000104738,ENSG00000132646,ENSG00000149554,ENSG00000160957,ENSG00000166508,ENSG00000168496,ENSG00000188486,ENSG00000197061,ENSG00000270882,ENSG00000274618,ENSG00000275126,ENSG00000276180,ENSG00000276410,ENSG00000277157,ENSG00000278637,ENSG00000278705	9,36860909016691e-05	20	171
GO:CC	GO:0031982	vesicle	ENSG00000002549,ENSG00000004468,ENSG00000004939,ENSG00000034713,ENSG00000039068,ENSG00000057757,ENSG00000065978,ENSG00000071967,ENSG00000072134,ENSG00000083857,ENSG00000086065,ENSG00000087301,ENSG00000088827,ENSG00000090013,ENSG00000099250,ENSG00000100012,ENSG00000100097,ENSG00000100911,ENSG00000103534,ENSG00000105426,ENSG00000105855,ENSG00000105926,ENSG00000106605,ENSG00000108387,ENSG00000108679…	9,8688091624147e-05	174	4004
GO:CC	GO:0043226	organelle	ENSG00000001084,ENSG00000002549,ENSG00000004468,ENSG00000004939,ENSG00000008441,ENSG00000010030,ENSG00000013306,ENSG00000013561,ENSG00000022840,ENSG00000024526,ENSG00000029534,ENSG00000029993,ENSG00000030110,ENSG00000034152,ENSG00000034713,ENSG00000039068,ENSG00000043093,ENSG00000051180,ENSG00000051341,ENSG00000057757,ENSG00000059378,ENSG00000060138,ENSG00000063854,ENSG00000065328,ENSG00000065911…	0.000195139	177	16808
GO:CC	GO:0071162	CMG complex	ENSG00000073111,ENSG00000076003,ENSG00000104738,ENSG00000131153,ENSG00000166508	0.000208599	5	11
GO:CC	GO:0043227	membrane-bounded organelle	ENSG00000001084,ENSG00000002549,ENSG00000004468,ENSG00000004939,ENSG00000008441,ENSG00000010030,ENSG00000013306,ENSG00000013561,ENSG00000022840,ENSG00000024526,ENSG00000029534,ENSG00000029993,ENSG00000030110,ENSG00000034152,ENSG00000034713,ENSG00000039068,ENSG00000043093,ENSG00000051180,ENSG00000051341,ENSG00000057757,ENSG00000059378,ENSG00000060138,ENSG00000063854,ENSG00000065328,ENSG00000065911…	0.000221682	169	15671
GO:CC	GO:0032993	protein-DNA complex	ENSG00000008441,ENSG00000010030,ENSG00000051180,ENSG00000073111,ENSG00000076003,ENSG00000092470,ENSG00000102145,ENSG00000104738,ENSG00000105967,ENSG00000110693,ENSG00000111602,ENSG00000114166,ENSG00000115415,ENSG00000117724,ENSG00000118689,ENSG00000119950,ENSG00000119969,ENSG00000124635,ENSG00000129173,ENSG00000131153,ENSG00000132646,ENSG00000137265,ENSG00000149554,ENSG00000151090,ENSG00000156127…	0.000241817	79	1436
GO:CC	GO:0000785	chromatin	ENSG00000008441,ENSG00000010030,ENSG00000051180,ENSG00000073111,ENSG00000092470,ENSG00000102145,ENSG00000105967,ENSG00000110693,ENSG00000111602,ENSG00000114166,ENSG00000115415,ENSG00000117724,ENSG00000118689,ENSG00000119950,ENSG00000119969,ENSG00000124635,ENSG00000129173,ENSG00000132646,ENSG00000137265,ENSG00000149554,ENSG00000151090,ENSG00000156127,ENSG00000158373,ENSG00000162367,ENSG00000164104…	0.000276727	76	1368
GO:CC	GO:0170014	ankyrin-1 complex	ENSG00000004939,ENSG00000029534,ENSG00000166947,ENSG00000170180,ENSG00000250361	0.000292726	5	8
GO:CC	GO:0015630	microtubule cytoskeleton	ENSG00000051180,ENSG00000066279,ENSG00000072571,ENSG00000075218,ENSG00000076382,ENSG00000086065,ENSG00000088325,ENSG00000094804,ENSG00000105173,ENSG00000108387,ENSG00000112029,ENSG00000112742,ENSG00000112984,ENSG00000114166,ENSG00000115902,ENSG00000117632,ENSG00000117650,ENSG00000117724,ENSG00000119636,ENSG00000123416,ENSG00000123473,ENSG00000126787,ENSG00000127423,ENSG00000128487,ENSG00000130830…	0.00052947	52	1405
GO:CC	GO:0031261	DNA replication preinitiation complex	ENSG00000073111,ENSG00000076003,ENSG00000104738,ENSG00000131153,ENSG00000166508	0.000564812	5	13
GO:CC	GO:0005664	nuclear origin of replication recognition complex	ENSG00000073111,ENSG00000085840,ENSG00000091651	0.000676188	3	9
GO:CC	GO:0000808	origin recognition complex	ENSG00000073111,ENSG00000085840,ENSG00000091651	0.000676188	3	9
GO:CC	GO:0005815	microtubule organizing center	ENSG00000051180,ENSG00000066279,ENSG00000072571,ENSG00000076382,ENSG00000105173,ENSG00000114166,ENSG00000115902,ENSG00000117650,ENSG00000117724,ENSG00000119636,ENSG00000123473,ENSG00000126787,ENSG00000127423,ENSG00000128487,ENSG00000130830,ENSG00000131747,ENSG00000132646,ENSG00000134057,ENSG00000135476,ENSG00000138119,ENSG00000143476,ENSG00000143479,ENSG00000149548,ENSG00000149554,ENSG00000151725…	0.000737492	42	865
GO:CC	GO:0005819	spindle	ENSG00000066279,ENSG00000072571,ENSG00000076382,ENSG00000086065,ENSG00000088325,ENSG00000094804,ENSG00000112029,ENSG00000112742,ENSG00000112984,ENSG00000114166,ENSG00000117650,ENSG00000117724,ENSG00000126787,ENSG00000127423,ENSG00000134057,ENSG00000135476,ENSG00000138160,ENSG00000156970,ENSG00000159023,ENSG00000161800,ENSG00000164087,ENSG00000164109,ENSG00000166851,ENSG00000171241	0.000756043	24	436
GO:CC	GO:0005813	centrosome	ENSG00000051180,ENSG00000066279,ENSG00000072571,ENSG00000076382,ENSG00000105173,ENSG00000114166,ENSG00000115902,ENSG00000117650,ENSG00000117724,ENSG00000123473,ENSG00000126787,ENSG00000127423,ENSG00000130830,ENSG00000132646,ENSG00000134057,ENSG00000135476,ENSG00000138119,ENSG00000143476,ENSG00000143479,ENSG00000149548,ENSG00000149554,ENSG00000151725,ENSG00000154027,ENSG00000156970,ENSG00000157456…	0.000926759	38	726
GO:CC	GO:1902554	serine/threonine protein kinase complex	ENSG00000082146,ENSG00000105173,ENSG00000118816,ENSG00000123975,ENSG00000132646,ENSG00000134057,ENSG00000135083,ENSG00000145386,ENSG00000152778,ENSG00000157456,ENSG00000162063,ENSG00000173207,ENSG00000175305	0.000975237	13	139
GO:CC	GO:0014731	spectrin-associated cytoskeleton	ENSG00000029534,ENSG00000070182,ENSG00000158856,ENSG00000159023	0.00204181	4	9
GO:CC	GO:0071745	IgA immunoglobulin complex	ENSG00000132465,ENSG00000211679,ENSG00000211890,ENSG00000239951	0.00261119	4	6
GO:CC	GO:0043229	intracellular organelle	ENSG00000001084,ENSG00000002549,ENSG00000004939,ENSG00000008441,ENSG00000010030,ENSG00000013306,ENSG00000013561,ENSG00000022840,ENSG00000024526,ENSG00000029534,ENSG00000029993,ENSG00000030110,ENSG00000034152,ENSG00000034713,ENSG00000039068,ENSG00000043093,ENSG00000051180,ENSG00000051341,ENSG00000057757,ENSG00000059378,ENSG00000060138,ENSG00000063854,ENSG00000065328,ENSG00000065911,ENSG00000065978…	0.00328353	92	16018
GO:CC	GO:0099080	supramolecular complex	ENSG00000004939,ENSG00000029534,ENSG00000065978,ENSG00000066279,ENSG00000073792,ENSG00000075218,ENSG00000076382,ENSG00000086065,ENSG00000088325,ENSG00000099250,ENSG00000100162,ENSG00000100298,ENSG00000112742,ENSG00000112984,ENSG00000113368,ENSG00000114166,ENSG00000115902,ENSG00000117632,ENSG00000117650,ENSG00000117724,ENSG00000122952,ENSG00000123416,ENSG00000123485,ENSG00000128383,ENSG00000128487…	0.00409223	49	1426
GO:CC	GO:1902911	protein kinase complex	ENSG00000082146,ENSG00000105173,ENSG00000118816,ENSG00000123975,ENSG00000132646,ENSG00000134057,ENSG00000135083,ENSG00000145386,ENSG00000152778,ENSG00000157456,ENSG00000162063,ENSG00000173207,ENSG00000175305	0.0042704	13	159
GO:CC	GO:0042555	MCM complex	ENSG00000073111,ENSG00000076003,ENSG00000104738	0.00429013	3	11
GO:CC	GO:0000922	spindle pole	ENSG00000066279,ENSG00000076382,ENSG00000088325,ENSG00000094804,ENSG00000117650,ENSG00000117724,ENSG00000126787,ENSG00000127423,ENSG00000134057,ENSG00000138160,ENSG00000164087,ENSG00000164109,ENSG00000166851	0.00487537	13	177
GO:CC	GO:0043232	intracellular non-membrane-bounded organelle	ENSG00000004939,ENSG00000008441,ENSG00000010030,ENSG00000013561,ENSG00000022840,ENSG00000029534,ENSG00000029993,ENSG00000039068,ENSG00000051180,ENSG00000051341,ENSG00000065328,ENSG00000065978,ENSG00000066279,ENSG00000068079,ENSG00000070182,ENSG00000071539,ENSG00000072571,ENSG00000073111,ENSG00000073792,ENSG00000075218,ENSG00000076003,ENSG00000076382,ENSG00000077152,ENSG00000079308,ENSG00000085840…	0.00627787	198	6591
[truncated: 211 more rows]

## Sheet: Table S5
Table S5. Poly(A) tail length estimation
gene_id	p.value	padj	Log2FC	PolyA_tail_length	Polya_difference
[truncated: 887 more rows]

## Sheet: Table S6
Table S6. Functional annotations of genes with significant differences in poly(A) tail length
[truncated: 900 more rows]

[truncated: 6 more sheets: Table S7, Table S8, Table S9, Table S10, Table S11, Table S12]
